# Supplementary material for: Substantial Achilles adaptation following strength training has no impact on tendon function during walking
Source: PLoS One. 2021 Jul 29;16(7):e0255221. doi: 10.1371/journal.pone.0255221 (PMC8320898; doi:10.1371/journal.pone.0255221)
Supplement: S1 File — (XLSX) [file pone.0255221.s001.xlsx]

## Sheet: MTU displacement
Pre MTU Displacement																													Post MTU Displacement
ID1	ID2	ID3	ID4	ID5	ID6	ID7	ID8	ID9	ID10	ID11	ID12	ID13	ID14	ID1	ID2	ID3	ID4	ID5	ID6	ID7	ID8	ID9	ID10	ID11	ID12	ID13	ID14		ID1	ID2	ID3	ID4	ID5	ID6	ID7	ID8	ID9	ID10	ID11	ID12	ID13	ID14	ID1	ID2	ID3	ID4	ID5	ID6	ID7
SRT	SRT	SRT	SRT	SRT	SRT	SRT	SRT	SRT	SRT	SRT	SRT	SRT	SRT	LRT	LRT	LRT	LRT	LRT	LRT	LRT	LRT	LRT	LRT	LRT	LRT	LRT	LRT		SRT	SRT	SRT	SRT	SRT	SRT	SRT	SRT	SRT	SRT	SRT	SRT	SRT	SRT	LRT	LRT	LRT	LRT	LRT	LRT	LRT
-0.165386	-0.0370365	-0.205295	-0.0181245	0.0354625	-0.1211	0.0351875	-0.0383343	-0.0231722	0.00328333	-0.214367	-0.148607	-0.00827774	0.0116	0.0639667	-0.137643	0.0080375	0.0186095	-0.123025	-0.03025	0.000914286	-0.04025	0	-0.00602485	-0.395754	-0.0687372	-0.216066	-0.0159		-0.0731419	-0.0732	-0.0516625	-0.0612571	0	0.006	0.0080625	-0.197162	-0.0688143	-0.0124875	0	0.059875	-0.0680125	-0.0501571	-0.0813125	-0.0590125	0.008575	-0.107125	0	-0.0759637	-0.0028875
-1.38876	-0.472704	-1.35479	-0.476444	0.135812	-1.51594	-0.605437	-0.560372	-0.649678	-0.13785	-0.963344	-1.38037	-0.325539	0.029975	0.118167	-1.42636	0.143538	0.00388825	-0.8414	-0.501463	0.0133143	-0.473225	-1.86482	-0.602766	-1.40978	-0.725872	-1.89906	-0.2738		-0.47981	-0.626675	-0.413287	-0.923971	-0.418385	0.16016	-0.481181	-0.529537	-0.9536	-0.398888	-0.749852	-0.161738	-0.894613	-0.502557	-0.78005	-0.4676	0.0349125	-1.40756	-0.81802	-1.6665	-0.252287
-3.01013	-1.1658	-2.6438	-1.24815	-0.0317375	-3.49474	-1.41886	-1.52189	-2.0331	-0.664167	-2.00215	-3.02209	-0.925908	-0.132275	-0.567217	-2.71635	0.23105	-0.439886	-1.78714	-1.42052	-0.0367	-1.2281	-3.47544	-1.20659	-2.80627	-1.61499	-3.37343	-0.7983		-0.748554	-1.45709	-0.86445	-2.11947	-1.06825	0.11052	-1.16316	-1.46709	-2.25669	-0.980775	-1.70949	-0.983738	-2.1132	-1.2258	-1.77956	-1.02605	-0.101112	-3.06489	-1.81447	-3.57184	-0.785125
-4.64676	-2.13991	-4.22117	-2.35549	-0.530238	-5.95048	-2.42226	-2.44131	-3.99904	-1.58035	-3.36751	-4.97413	-1.82717	-0.487425	-2.00847	-3.99452	0.131525	-1.35042	-2.97858	-2.7905	-0.167843	-2.29648	-4.78183	-1.55976	-4.5339	-2.68643	-4.98777	-1.5892		-1.15904	-2.57906	-1.41171	-3.63349	-1.9469	-0.15152	-2.01947	-2.58478	-3.94741	-1.75796	-2.90789	-1.20669	-3.77191	-2.23891	-3.04257	-1.76681	-0.485413	-5.02531	-2.97505	-5.73326	-1.58187
-6.16036	-3.4115	-5.84732	-3.80281	-1.39704	-8.76066	-3.60206	-3.68814	-6.20555	-2.8605	-4.98453	-7.16306	-3.01563	-0.984463	-4.14778	-5.26879	-0.174775	-2.71979	-4.40969	-4.57444	-0.406629	-3.65662	-6.62683	-1.72508	-6.43679	-3.88227	-6.90406	-2.642		-1.79229	-4.08322	-2.05556	-5.42271	-3.08258	-0.67778	-3.02714	-4.12333	-5.9718	-2.76701	-4.37004	-1.10268	-5.84738	-3.49634	-4.55261	-2.71298	-1.17496	-7.24511	-4.32298	-8.09729	-2.66838
-7.67314	-4.97443	-7.48712	-5.57876	-2.61761	-11.7946	-4.94834	-5.64698	-8.71321	-4.45525	-6.75984	-9.51824	-4.45988	-1.83657	-6.82783	-6.55858	-0.553987	-4.50112	-6.03069	-6.70395	-0.791629	-5.26772	-9.1683	-1.82335	-8.39028	-5.13741	-9.18577	-3.9411		-2.69475	-5.84047	-2.77874	-7.42816	-4.42361	-1.45342	-4.13323	-5.5761	-8.2457	-3.98359	-5.92153	-1.48786	-8.26137	-4.99944	-6.27661	-3.87421	-1.9517	-9.61749	-5.84579	-10.5788	-3.98654
-9.2543	-6.78707	-9.13449	-7.64759	-4.12496	-14.9251	-6.43951	-7.56905	-11.3533	-6.29713	-8.57445	-11.9804	-6.11239	-2.74284	-9.8238	-7.88062	-1.1869	-6.61172	-7.75684	-9.09979	-1.37299	-7.07309	-11.8264	-2.88465	-10.1625	-6.38411	-11.4476	-5.4537		-3.84324	-7.82201	-3.56741	-9.52217	-5.95824	-3.61322	-5.27628	-7.27227	-10.6153	-5.38962	-7.46404	-2.30186	-10.8887	-6.63527	-8.20326	-5.22986	-2.9634	-12.0268	-7.51871	-13.1224	-5.52775
-11.003	-8.76867	-10.9097	-9.94626	-5.80939	-18.0325	-8.03797	-9.55432	-13.9378	-8.30633	-10.292	-14.5234	-7.91788	-3.7799	-12.8723	-9.2462	-2.19765	-8.94699	-9.47961	-11.687	-2.2062	-9.00431	-14.2821	-4.29736	-11.6788	-7.55631	-13.4503	-7.1255		-4.96187	-9.96655	-4.37049	-11.6307	-7.56998	-6.24362	-6.3483	-9.12298	-12.9658	-6.95465	-8.94836	-3.04113	-13.584	-8.38424	-10.2904	-6.74974	-4.53808	-14.341	-9.24948	-15.6377	-7.24501
-12.9598	-10.8055	-12.4257	-12.3853	-7.53135	-20.9996	-9.68858	-11.5218	-16.2906	-10.3917	-11.7688	-17.1379	-9.79952	-4.93979	-15.7797	-10.6266	-3.47895	-11.3915	-11.0795	-14.3837	-3.33211	-10.9839	-16.7546	-6.26141	-12.9759	-8.59454	-15.3379	-8.8777		-6.24919	-12.1519	-5.14398	-13.7281	-9.21527	-9.19108	-7.33981	-11.0168	-15.1425	-8.60901	-10.3073	-3.71704	-16.126	-10.1026	-12.4634	-8.33915	-6.50841	-16.4276	-10.9641	-18.0259	-9.05686
-15.0803	-12.7667	-13.9014	-14.8538	-9.14292	-23.7075	-11.3228	-13.3936	-18.2613	-12.4496	-13.0731	-19.779	-11.6635	-6.1697	-18.1828	-11.9388	-4.95416	-13.8235	-12.4452	-17.0739	-4.74909	-12.927	-19.504	-8.627	-14.2337	-9.45118	-17.3873	-10.6133		-7.44177	-14.253	-5.80903	-15.6221	-10.7381	-12.0685	-8.17924	-12.6993	-17.0449	-10.302	-11.4733	-4.16934	-18.2436	-11.7053	-14.6171	-9.88475	-8.35724	-18.2107	-12.5398	-20.1918	-10.9231
-17.228	-14.5268	-15.2291	-17.2275	-10.5145	-26.0418	-12.8653	-15.1059	-19.7289	-14.3665	-13.7982	-22.3376	-13.4227	-7.45486	-19.8498	-13.0748	-6.88984	-16.1164	-13.4946	-19.5985	-6.39329	-14.744	-22.4092	-11.3454	-15.0783	-10.095	-19.4226	-12.2315		-8.40257	-16.2748	-6.31637	-17.1375	-12.0969	-14.0765	-8.76893	-14.1421	-18.5583	-11.9233	-12.3738	-4.51412	-19.6667	-13.0744	-16.6235	-11.2156	-10.7435	-19.6107	-13.9176	-22.0243	-12.7112
-19.0072	-15.9829	-16.3595	-19.3802	-11.5575	-27.9104	-14.2378	-16.5664	-20.6227	-16.026	-14.1463	-24.676	-14.9845	-8.7147	-20.4816	-13.9301	-8.72889	-18.1452	-14.1907	-21.773	-8.14233	-16.3449	-25.1417	-13.7296	-15.1913	-10.5158	-20.9153	-13.6425		-9.02609	-17.7863	-6.59654	-18.1782	-13.1655	-15.4576	-8.91048	-15.3001	-19.6118	-13.3967	-12.9927	-4.74246	-20.2122	-14.1268	-18.349	-12.1978	-12.9441	-20.6167	-15.0414	-23.4515	-14.3438
-20.1296	-17.0631	-17.391	-21.1985	-12.2348	-29.2609	-15.3729	-17.7142	-21.0135	-17.3209	-14.164	-26.5187	-16.2706	-9.71455	-20.5711	-14.4255	-10.5495	-19.7997	-14.545	-23.4256	-9.84497	-17.6475	-27.399	-15.4065	-15	-10.7274	-21.8843	-14.7765		-9.19703	-18.7511	-6.61169	-18.7332	-13.9504	-16.0782	-8.79385	-16.1041	-20.1793	-14.6429	-13.3025	-4.79034	-19.8583	-14.8315	-19.6851	-12.693	-15.2522	-21.2134	-15.9401	-24.4284	-15.7213
-20.5288	-17.7279	-18.0651	-22.5968	-12.556	-30.0886	-16.2263	-18.4618	-20.6424	-18.1707	-13.9362	-27.7415	-17.2256	-10.4753	-20.2395	-14.5235	-12.1849	-21.0001	-14.6037	-24.4406	-11.3611	-18.588	-28.8024	-16.3043	-14.5537	-10.7632	-22.4839	-15.5906		-8.92686	-19.162	-6.3302	-18.835	-14.393	-16.2494	-8.32281	-16.4594	-20.2616	-15.5941	-13.3622	-4.7453	-18.6932	-15.1299	-20.5746	-12.6622	-17.2537	-21.4313	-16.5896	-24.959	-16.7535
-20.437	-17.9682	-18.3834	-23.5263	-12.5648	-30.4325	-16.7732	-18.7388	-19.8169	-18.537	-13.5525	-28.4996	-17.8215	-10.9443	-19.5676	-14.186	-13.3944	-21.7101	-14.4247	-24.7913	-12.5894	-19.1304	-29.1452	-16.6171	-14.0915	-10.6655	-22.5841	-16.0727		-8.30483	-19.044	-5.75091	-18.5664	-14.5539	-16.2749	-7.68805	-16.3845	-19.9689	-16.2518	-13.2018	-4.59756	-16.9335	-15.1094	-21.0132	-12.1099	-18.6317	-21.3356	-17.0276	-25.0895	-17.4353
-19.9036	-17.802	-18.3536	-23.9771	-12.3207	-30.3647	-17.0092	-18.6394	-18.615	-18.4307	-13.0952	-28.8528	-18.0576	-11.1057	-18.6333	-13.4406	-14.4069	-21.9398	-14.0545	-24.5528	-13.4743	-19.2715	-28.7767	-16.9835	-13.7514	-10.4738	-22.3645	-16.2408		-7.41599	-18.5413	-4.89264	-17.9632	-14.4443	-15.8631	-6.87279	-15.9336	-19.3826	-16.5974	-12.9377	-4.27024	-14.8119	-14.7614	-21.0321	-11.1258	-19.7279	-20.9794	-17.2274	-24.8877	-17.7228
-19.0837	-17.2707	-18.2074	-23.9768	-11.883	-29.9759	-16.9495	-18.1465	-17.1291	-17.909	-12.6135	-28.8633	-17.957	-10.9749	-17.5021	-12.3991	-15.0323	-21.7397	-13.5221	-23.8899	-13.9969	-19.039	-28.0723	-16.8856	-13.3276	-10.217	-21.6146	-16.136		-6.26125	-17.8014	-3.78549	-17.0824	-14.1391	-15.0446	-6.00683	-15.1611	-18.6354	-16.6884	-12.5931	-3.73549	-12.5882	-14.2169	-20.6907	-9.82273	-20.1446	-20.4363	-17.2221	-24.4245	-17.6701
-17.9996	-16.439	-18.0309	-23.5836	-11.3001	-29.3614	-16.6257	-17.3278	-15.4493	-17.0641	-12.2889	-28.5854	-17.5473	-10.5918	-16.2344	-11.1946	-15.1403	-21.1887	-12.858	-23.0059	-14.1641	-18.4831	-27.0933	-16.1175	-13.2217	-9.91354	-20.5276	-15.8148		-5.17571	-16.9742	-2.48691	-15.9985	-13.6696	-13.9545	-5.12173	-14.1452	-17.8151	-16.5737	-12.2531	-3.01104	-10.4577	-13.4822	-20.0686	-8.3295	-19.7777	-19.7321	-16.9801	-23.772	-17.3258
-16.9239	-15.3905	-17.7272	-22.8755	-10.6077	-28.6105	-16.0816	-16.2708	-13.6571	-16.0075	-11.8936	-28.087	-16.91	-10.0139	-14.9127	-9.95236	-14.8161	-20.3816	-12.1117	-22.0741	-13.9997	-17.6672	-25.915	-15.4629	-13.1695	-9.57686	-19.3166	-15.3403		-4.08817	-16.1817	-1.04239	-14.778	-13.0863	-12.5365	-4.24502	-12.9793	-16.9618	-16.2935	-11.8994	-2.10766	-8.54438	-12.6669	-19.2372	-6.78092	-18.8845	-18.9252	-16.5448	-22.9969	-16.7426
-15.8374	-14.2183	-17.4822	-21.9387	-9.83089	-27.7995	-15.3694	-15.085	-11.7132	-14.8543	-11.4847	-27.5083	-16.0998	-9.30659	-13.6511	-8.77177	-14.1281	-19.4159	-11.3475	-21.1969	-13.5403	-16.6593	-24.5712	-14.8553	-13.1442	-9.21899	-18.0917	-14.7723		-2.99611	-15.4712	0.475787	-13.4945	-12.4287	-10.9035	-3.44515	-11.768	-16.1446	-15.984	-11.5928	-1.05854	-6.93286	-11.7878	-18.2678	-5.26251	-17.6048	-18.0337	-15.9101	-22.1587	-16.0277
-14.6958	-13.0132	-17.0761	-20.8572	-8.9879	-26.9877	-14.544	-13.9288	-9.79523	-13.7071	-11.0959	-26.8011	-15.1576	-8.53315	-12.5722	-7.72086	-13.0034	-18.3768	-10.6274	-20.4077	-12.8685	-15.5264	-23.241	-13.997	-12.8229	-8.8516	-16.584	-14.1595		-1.93288	-14.8888	2.02269	-12.2028	-11.7077	-9.02516	-2.73537	-10.5799	-15.3712	-15.5979	-11.2849	0.0900625	-5.61079	-10.883	-17.2154	-3.85806	-15.8552	-17.0868	-15.1227	-21.2985	-15.2177
-13.4606	-11.8557	-17.5173	-19.7063	-8.09287	-26.2164	-13.6582	-12.871	-7.67754	-12.6445	-10.7109	-26.0937	-14.0753	-7.74479	-11.7795	-6.83584	-11.7204	-17.3255	-9.99426	-19.6926	-12.0855	-14.3312	-21.7805	-13.0898	-12.6667	-8.48506	-15.0757	-13.5365		-0.91524	-14.3955	3.52994	-10.9636	-10.9574	-6.88276	-2.11923	-9.44456	-14.7025	-15.1964	-11.0111	1.28561	-4.56101	-9.97793	-16.1531	-2.57965	-14.1846	-16.1179	-14.1758	-20.4564	-14.4028
-12.191	-10.8114	-17.1942	-18.5468	-7.15734	-25.511	-12.7584	-11.7778	-5.7485	-11.7116	-10.318	-25.3492	-13.0219	-6.97451	-11.3448	-6.1225	-10.4219	-16.2961	-9.45598	-19.0166	-11.2254	-13.1292	-20.0707	-12.4998	-12.5455	-8.12657	-14.0817	-12.9236		0.041604	-14.004	4.95984	-9.81176	-10.1644	-4.82246	-1.54583	-8.40755	-14.1379	-14.7986	-10.7269	2.48224	-3.69957	-9.0604	-15.1222	-1.47202	-12.6311	-15.1507	-13.1313	-19.6606	-13.6157
-11.0449	-9.92608	-16.8291	-17.4225	-6.1915	-24.8834	-11.8811	-10.7898	-4.16809	-10.9188	-9.90867	-24.6283	-11.9823	-6.2362	-11.2926	-5.5612	-9.26794	-15.3017	-8.98856	-18.3425	-10.3368	-11.9653	-18.0136	-11.6568	-12.2018	-7.77992	-12.6685	-12.3303		0.908889	-13.6616	6.26023	-8.76254	-9.37594	-3.2488	-1.07604	-7.49011	-13.6627	-14.4224	-10.4759	3.62835	-2.97871	-8.17139	-14.1649	-0.4988	-11.5437	-14.2413	-12.007	-18.9292	-12.8601
-10.2251	-9.2238	-16.4393	-16.3601	-5.20655	-24.3347	-11.0499	-9.89826	-2.78286	-10.2491	-9.48173	-23.9382	-10.9662	-5.52916	-11.5888	-5.11664	-8.33106	-14.3436	-8.55874	-17.6465	-9.45686	-10.8718	-15.9161	-10.7516	-11.7107	-7.44676	-11.2679	-11.7577		1.67453	-13.3799	7.40565	-7.83046	-8.55719	-2.23182	-0.736144	-6.71484	-13.2951	-14.0908	-10.2311	4.66564	-2.3606	-7.27293	-13.2932	0.3196	-10.8094	-13.4134	-10.8691	-18.2755	-12.1689
-9.64086	-8.7064	-16.1158	-15.3736	-4.21733	-23.8535	-10.2774	-9.08813	-1.49678	-9.67188	-9.04367	-23.2662	-9.97604	-4.84475	-12.1482	-4.74623	-7.40975	-13.4207	-8.14039	-16.9227	-8.59621	-9.86811	-14.1947	-10.0003	-11.1125	-7.12819	-9.87746	-11.2007		2.2912	-13.115	8.3725	-7.01523	-7.76219	-1.537	-0.483637	-6.08154	-13.0107	-13.7796	-10.0332	5.5211	-1.81479	-6.41636	-12.525	1.02779	-9.98113	-12.7139	-9.75369	-17.6897	-11.5002
-9.28724	-8.35569	-15.9589	-14.468	-3.24253	-23.4161	-9.56733	-8.3461	-0.451055	-9.15377	-8.60403	-22.5929	-9.00562	-4.17272	-12.8491	-4.40332	-6.6432	-12.5346	-7.72059	-16.1769	-7.76644	-8.96219	-12.8073	-9.31664	-10.2613	-6.82501	-8.62784	-10.6502		2.75745	-12.8791	9.15749	-6.30904	-6.9504	-0.95802	-0.176437	-5.60535	-12.7801	-13.4997	-9.85923	6.20815	-1.3413	-5.57243	-11.8513	1.60815	-9.30358	-12.1573	-8.73439	-17.1763	-10.8763
-8.95393	-8.13882	-15.5944	-13.6418	-2.30181	-22.9913	-8.91744	-7.66099	0.466295	-8.66475	-8.16805	-21.9052	-8.04648	-3.5053	-13.5381	-4.04424	-6.04936	-11.684	-7.29766	-15.4173	-6.9804	-8.15251	-11.7493	-8.65607	-9.6091	-6.53716	-7.44839	-10.0954		3.03127	-12.6456	9.76505	-5.69613	-6.18465	-0.47914	0.0375	-5.25887	-12.5457	-13.2214	-9.71797	6.72928	-0.890437	-4.78637	-11.2498	2.09448	-8.89944	-11.7531	-7.83447	-16.7084	-10.2838
-8.56377	-8.01554	-15.1828	-12.8892	-1.41184	-22.5475	-8.32185	-7.02275	1.5236	-8.18282	-7.7312	-21.2026	-7.09399	-2.83859	-14.0344	-3.63764	-5.46064	-10.8585	-6.87455	-14.6497	-6.25429	-7.42959	-10.9954	-8.06499	-8.83208	-6.26305	-6.32783	-9.5272		3.11812	-12.4141	10.2073	-5.17356	-5.42192	-0.11236	0.258188	-5.03816	-12.3169	-12.9145	-9.57362	7.09179	-0.4558	-4.0485	-10.705	2.47689	-8.4536	-11.5002	-7.08425	-16.279	-9.70833
-8.17981	-7.94573	-14.9236	-12.2019	-0.583262	-22.0602	-7.77233	-6.41654	2.36328	-7.69765	-7.28259	-20.4951	-6.15027	-2.17286	-14.1934	-3.16802	-4.85831	-10.0491	-6.4533	-13.8776	-5.60733	-6.77757	-10.466	-7.46104	-8.05422	-5.9981	-5.3175	-8.9414		2.9989	-12.1727	10.5031	-4.73777	-4.71592	0.19496	0.345825	-4.89837	-12.0683	-12.591	-9.43224	7.3031	0.019325	-3.36614	-10.1884	2.75847	-7.96491	-11.3652	-6.48599	-15.8709	-9.18334
-7.66539	-7.89495	-14.648	-11.5714	0.179913	-21.5159	-7.25919	-5.82601	3.07428	-7.20923	-6.81038	-19.7993	-5.2233	-1.51131	-13.9899	-2.63486	-4.34667	-9.26301	-6.03408	-13.1061	-5.05806	-6.17654	-9.93435	-6.88074	-7.36383	-5.73345	-4.42759	-8.3406		2.7028	-11.922	10.6743	-4.38739	-4.03502	0.48844	0.443775	-4.84239	-11.7875	-12.256	-9.27141	7.39421	0.5494	-2.7486	-9.70076	2.93636	-7.57958	-11.3344	-6.04766	-15.4631	-8.68216
-7.01434	-7.83678	-14.3452	-10.9871	0.879962	-20.9116	-6.77284	-5.2388	3.64435	-6.72343	-6.29975	-19.1308	-4.32402	-0.858875	-13.4993	-2.04979	-3.65084	-8.51931	-5.61768	-12.3435	-4.61807	-5.60513	-9.46183	-6.51303	-6.69954	-5.45689	-3.50903	-7.733		2.25818	-11.6621	10.7489	-4.11564	-3.42329	0.81204	0.49125	-4.83059	-11.4973	-11.8997	-9.0819	7.39032	1.12339	-2.17299	-9.20658	2.99914	-7.05021	-11.3564	-5.76194	-15.0564	-8.23904
-6.49433	-7.75454	-14.1443	-10.4341	1.52399	-20.2515	-6.3045	-4.64925	3.89899	-6.2463	-5.73552	-18.4984	-3.46283	-0.220725	-12.8026	-1.43257	-3.02491	-7.83193	-5.20689	-11.598	-4.28809	-5.0435	-9.06867	-5.95696	-5.99626	-5.15516	-2.74615	-7.1297		1.70391	-11.393	10.7526	-3.9246	-2.84108	1.11792	0.51565	-4.87746	-11.1642	-11.5089	-8.84493	7.30205	1.71801	-1.64853	-8.73359	2.97524	-6.64497	-11.405	-5.61113	-14.6236	-7.84684
-6.12569	-7.64183	-13.7845	-9.89504	2.12115	-19.5452	-5.84615	-4.05866	4.03817	-5.78048	-5.11041	-17.899	-2.64719	0.398662	-11.9473	-0.808432	-2.42944	-7.19799	-4.80523	-10.8758	-4.05534	-4.47555	-8.87545	-5.89564	-5.32045	-4.81685	-2.02136	-6.541		1.10333	-11.1318	10.7107	-3.8521	-2.31361	1.45796	0.557475	-4.95154	-10.869	-11.0785	-8.56145	7.13439	2.26529	-1.1267	-8.27774	2.8437	-6.34926	-11.4407	-5.56657	-14.1768	-7.49556
-5.80243	-7.49877	-13.2365	-9.34822	2.68146	-18.8047	-5.391	-3.47431	4.20135	-5.325	-4.42901	-17.3164	-1.8804	0.997062	-10.9807	-0.20481	-1.6649	-6.6052	-4.41614	-10.1787	-3.8969	-3.89032	-8.75593	-5.21422	-4.93188	-4.43619	-1.32414	-5.9752		0.494637	-10.8881	10.6479	-4.00644	-1.81357	1.97082	0.600087	-5.06729	-10.5644	-10.6264	-8.23584	6.90361	2.75251	-0.614886	-7.86054	2.65945	-5.99519	-11.4438	-5.56134	-13.7052	-7.21049
-5.44629	-7.32697	-12.6461	-8.76384	3.21561	-18.0429	-4.93338	-2.90527	4.39304	-4.87688	-3.70934	-16.728	-1.16066	1.57536	-9.9671	0.353858	-0.847175	-6.04407	-4.04195	-9.50511	-3.78429	-3.28321	-8.70145	-4.20791	-4.57935	-4.0149	-0.756231	-5.4389		-0.056772	-10.6776	10.5814	-4.224	-1.34192	2.48932	0.6435	-5.19351	-10.2488	-10.1267	-7.8554	6.63551	3.16811	-0.0841714	-7.47339	2.40244	-5.5197	-11.4015	-5.54792	-13.211	-6.95314
-5.00794	-7.12937	-11.9858	-8.15742	3.7343	-17.2742	-4.46835	-2.35918	4.56645	-4.43452	-2.98684	-16.1124	-0.479937	2.13793	-8.95673	0.850448	-0.0502875	-5.51013	-3.68193	-8.85001	-3.68881	-2.65675	-8.55084	-4.24368	-4.27091	-3.56005	-0.159807	-4.9373		-0.54771	-10.503	10.5224	-4.34507	-0.883867	2.88902	0.651175	-5.33655	-9.92606	-9.60582	-7.43554	6.33654	3.56291	0.478557	-7.11811	2.13399	-5.11625	-11.2994	-5.48212	-12.7073	-6.74061
-4.54466	-6.9119	-11.2532	-7.50972	4.24675	-16.5138	-3.99175	-1.84007	4.73448	-3.99978	-2.30846	-15.4565	0.175609	2.69042	-7.96337	1.27706	0.805337	-4.9997	-3.33203	-8.20337	-3.58703	-2.01893	-8.5859	-3.43304	-3.99938	-3.08092	0.394207	-4.4756		-0.93489	-10.3734	10.4788	-4.41156	-0.430581	3.176	0.660587	-5.47241	-9.59674	-9.06832	-6.9745	6.02717	3.98276	1.06389	-6.7942	1.82841	-4.6177	-11.1487	-5.36105	-12.1963	-6.5544
-4.0755	-6.68147	-10.4503	-6.84836	4.75923	-15.7749	-3.50081	-1.34394	4.90412	-3.57887	-1.71805	-14.7612	0.821867	3.23754	-6.98607	1.63405	1.64637	-4.50814	-2.98854	-7.55054	-3.46336	-1.38024	-8.64141	-3.126	-3.74217	-2.5871	0.837281	-4.0584		-1.23211	-10.269	10.4542	-5.04936	0.0100235	3.44448	0.629025	-5.57432	-9.28079	-8.53075	-6.48072	5.70984	4.44244	1.6847	-6.46625	1.5513	-4.06676	-10.9453	-5.15122	-11.7024	-6.36437
-3.46209	-6.44272	-9.58302	-6.17188	5.27407	-15.0663	-2.99059	-0.858084	5.03048	-3.18088	-1.2454	-14.0413	1.47146	3.78285	-6.03287	1.92874	2.35053	-4.03188	-2.65004	-6.8779	-3.31291	-0.7492	-8.49449	-3.03063	-3.47057	-2.08692	1.31077	-3.6888		-1.42855	-10.1722	10.4545	-5.72156	0.460318	3.74882	0.609437	-5.61482	-8.94541	-8.02587	-5.95113	5.40653	4.96209	2.29791	-6.13828	1.28894	-3.64495	-10.7014	-4.87457	-11.2218	-6.18154
-2.70979	-6.19835	-8.65955	-5.48783	5.7897	-14.3923	-2.46281	-0.361592	5.07088	-2.81593	-0.899843	-13.318	2.12967	4.33115	-5.11712	2.17142	3.12146	-3.56937	-2.31509	-6.17799	-3.11607	-0.1299	-8.46538	-2.36594	-3.12011	-1.58592	1.78795	-3.3661		-1.54589	-10.055	10.4724	-6.27693	0.897384	4.04996	0.588838	-5.56698	-8.61613	-7.54205	-5.39867	5.11379	5.51276	2.93841	-5.7751	1.08145	-3.0546	-10.4147	-4.51375	-10.7652	-5.95782
-1.88237	-5.95014	-7.69105	-4.8268	6.30095	-13.7548	-1.92284	0.163691	5.22898	-2.49285	-0.669105	-12.6104	2.79311	4.8893	-4.25437	2.3636	3.84586	-3.11851	-1.9807	-5.45381	-2.87154	0.477725	-8.17238	-1.76381	-2.7145	-1.0856	2.11123	-3.086		-1.59171	-9.91731	10.5159	-6.6943	1.34648	4.29346	0.590488	-5.42614	-8.26481	-7.10556	-4.8282	4.85451	6.08974	3.55033	-5.40308	0.914637	-2.43398	-10.0941	-4.11073	-10.3428	-5.70439
-1.29044	-5.69888	-6.69274	-4.15806	6.80136	-13.1527	-1.37702	0.724963	5.38168	-2.21818	-0.525481	-11.9327	3.45153	5.46489	-3.46488	2.51904	4.5701	-2.67587	-1.64135	-4.72255	-2.62191	1.07604	-7.80559	-1.28055	-2.23772	-0.582865	2.47188	-2.839		-1.57389	-9.74379	10.5727	-6.7482	1.77165	4.44138	0.561512	-5.15792	-7.89764	-6.71356	-4.23768	4.62171	6.66078	4.15954	-4.98599	0.789987	-1.78494	-9.748	-3.6556	-9.94817	-5.41636
-0.569029	-5.44419	-5.68855	-3.50834	7.28534	-12.5833	-0.831775	1.31983	5.54422	-1.99675	-0.434897	-11.295	4.09316	6.0632	-2.779	2.67467	5.2421	-2.23888	-1.2874	-4.01266	-2.36694	1.66858	-6.80595	-0.828062	-1.70604	-0.0713711	2.71583	-2.6107		-1.52246	-9.54495	10.6504	-6.8815	2.21274	4.54198	0.4492	-4.78749	-7.55959	-6.36211	-3.64177	4.43706	7.19994	4.73143	-4.55002	0.699337	-1.21106	-9.37876	-3.19513	-9.59173	-5.07653
0.1627	-5.18433	-4.69008	-2.89197	7.74897	-12.0423	-0.29235	1.94554	5.72351	-1.83075	-0.365293	-10.7038	4.70968	6.68461	-2.22892	2.87491	5.93667	-1.80568	-0.907887	-3.35636	-2.10874	2.25934	-5.34149	-0.121196	-1.14913	0.456135	2.99252	-2.3817		-1.44025	-9.31602	10.728	-6.76344	2.6255	4.68076	0.42495	-4.29997	-7.28086	-6.06259	-3.05329	4.28937	7.71679	5.28879	-4.09224	0.614075	-0.600137	-8.99846	-2.70571	-9.27124	-4.71571
0.801586	-4.91764	-3.70955	-2.32256	8.18959	-11.5252	0.240012	2.5711	5.92537	-1.7184	-0.292875	-10.16	5.29554	7.32259	-1.8051	3.12843	6.63364	-1.37316	-0.493775	-2.78225	-1.8485	2.85235	-5.04331	0.41728	-0.598457	1.00245	3.32867	-2.1334		-1.36596	-9.07175	10.8154	-6.4631	3.04399	4.92544	0.381887	-3.734	-7.02219	-5.7833	-2.49054	4.20086	8.2179	5.83739	-3.62226	0.554538	0.0088	-8.60054	-2.20581	-8.99078	-4.31539
1.50544	-4.6438	-2.75758	-1.81204	8.60594	-11.0285	0.761775	3.20242	6.15596	-1.65368	-0.20423	-9.65731	5.84507	7.96421	-1.42765	3.43641	7.33344	-0.940708	-0.04015	-2.30787	-1.58631	3.45179	-5.11882	1.06095	-0.085618	1.5799	3.35755	-1.853		-1.2975	-8.8068	10.8939	-6.3309	3.43069	5.2951	0.484538	-3.0662	-6.72087	-5.53701	-1.95184	4.16181	8.737	6.37427	-3.13892	0.496362	0.6108	-8.20336	-1.66128	-8.76118	-3.89981
2.22987	-4.3627	-1.84502	-1.36677	8.99969	-10.5481	1.26804	3.87149	6.4234	-1.62762	-0.0913859	-9.18352	6.35338	8.5939	-0.989933	3.79362	8.09618	-0.516701	0.453675	-1.93524	-1.32091	4.06115	-4.90724	1.99527	0.362743	2.1834	3.57953	-1.5343		-1.27694	-8.52215	10.9678	-6.37901	3.82768	5.7354	0.668687	-2.35651	-6.42154	-5.30405	-1.46282	4.1887	9.26037	6.92717	-2.61904	0.479925	1.18053	-7.79965	-1.11002	-8.55861	-3.48656
2.92154	-4.07312	-0.982675	-0.987704	9.37601	-10.0776	1.75538	4.53588	6.60612	-1.62825	0.0520497	-8.7252	6.81984	9.19799	-0.4287	4.19104	8.79796	-0.117752	0.9855	-1.65482	-1.04924	4.68315	-4.94136	2.39782	0.733868	2.78388	3.76812	-1.1748		-1.29561	-8.21081	11.0288	-6.52761	4.19724	6.21278	0.95085	-1.59279	-6.10906	-5.06377	-1.00847	4.26891	9.78239	7.4561	-2.09386	0.473413	1.78851	-7.39794	-0.523184	-8.39552	-3.07449
3.62283	-3.77283	-0.169411	-0.670749	9.74412	-9.60933	2.22294	5.19151	6.96579	-1.6387	0.227524	-8.27086	7.24807	9.76699	0.26195	4.61901	9.52161	0.242501	1.55028	-1.45161	-0.767257	5.31995	-5.00577	2.96888	1.03411	3.4357	3.89845	-0.7724		-1.36169	-7.86131	11.0835	-6.87567	4.57322	6.6981	1.10065	-0.813875	-5.79723	-4.82648	-0.599601	4.41949	10.2783	7.989	-1.527	0.529112	2.32581	-6.99759	0.0694323	-8.25954	-2.69793
4.3454	-3.45982	0.519621	-0.406827	10.1162	-9.13699	2.67247	5.86597	7.43597	-1.63742	0.428594	-7.81278	7.6433	10.2953	1.04755	5.0683	10.2775	0.564646	2.14101	-1.30361	-0.4707	5.97318	-5.07044	3.52156	1.28962	4.08263	4.11484	-0.3256		-1.45136	-7.47264	11.1396	-7.0119	4.93863	7.15854	1.2528	-0.0007125	-5.46564	-4.56227	-0.196787	4.62997	10.6985	8.47524	-0.95185	0.61255	2.83759	-6.6069	0.692107	-8.1406	-2.34472
4.92961	-3.13349	1.17877	-0.182351	10.5045	-8.6552	3.10786	6.54983	7.9614	-1.60328	0.640752	-7.34636	8.01099	10.7808	1.8744	5.53023	10.9602	0.864005	2.74901	-1.17956	-0.155343	6.64426	-4.97041	4.07766	1.53488	4.6863	4.17999	0.1666		-1.54994	-7.04916	11.1959	-7.22719	5.32173	7.5802	1.21641	0.798288	-5.09841	-4.29076	0.173261	4.90932	11.0432	8.94309	-0.340175	0.760537	3.30297	-6.23538	1.31459	-8.04703	-2.0205
5.55013	-2.79467	1.85697	0.0207834	10.918	-8.15736	3.53449	7.24403	8.55914	-1.52265	0.844017	-6.8669	8.35679	11.2249	2.71568	5.99626	11.6404	1.16312	3.3679	-1.04484	0.182986	7.33352	-4.91266	4.6193	1.79358	5.28825	4.32072	0.7057		-1.63929	-6.62655	11.2691	-7.412	5.70845	7.95514	1.40873	1.59664	-4.70363	-4.00539	0.553514	5.25225	11.3113	9.3713	0.258537	0.94255	3.69146	-5.87405	1.96638	-7.9469	-1.71779
5.85454	-2.44399	1.9998	0.224438	11.3587	-7.63743	3.95862	7.94646	9.13471	-1.39008	1.01877	-6.3667	8.68603	11.6335	3.59487	6.45847	12.3463	1.48272	3.99684	-0.873188	0.546786	8.04001	-4.83378	5.20069	2.07972	5.8673	4.63813	1.2925		-1.68931	-6.21566	11.3522	-7.4761	6.10952	8.31792	1.63607	2.36855	-4.25857	-3.69033	0.920403	5.66397	11.562	9.77991	0.860038	1.18454	4.12161	-5.5353	2.61949	-7.86149	-1.41094
6.25734	-2.08004	1.5786	0.450337	11.8194	-7.09484	4.38715	8.65431	9.60632	-1.2049	1.15798	-5.83662	9.0039	12.0161	4.53623	6.91144	13.0411	1.83598	4.63569	-0.6525	0.933014	8.76186	-4.72291	5.85673	2.40112	6.4147	4.81096	1.9251		-1.70115	-5.83231	11.4651	-7.41917	6.53203	8.68688	1.87295	3.12454	-3.77597	-3.36851	1.31532	6.12763	11.8296	10.1648	1.44354	1.46804	4.54985	-5.20054	3.28563	-7.77037	-1.11125
6.74027	-1.69933	1.86216	0.715273	12.2872	-6.53444	4.82683	9.36561	10.2528	-0.969283	1.27503	-5.27136	9.31568	12.3853	5.5007	7.35299	13.8944	2.22812	5.28204	-0.3817	1.33046	9.49752	-4.65657	6.43746	2.75907	6.9153	5.1626	2.5972		-1.65277	-5.4692	11.5855	-7.38101	6.97163	9.06554	2.15414	3.83577	-3.22781	-3.01614	1.70885	6.63708	12.1396	10.5282	1.99285	1.7987	5.03177	-4.87281	3.94459	-7.66941	-0.7906
7.34077	-1.29809	2.11126	1.02979	12.7515	-5.96215	5.28436	10.0796	10.9278	-0.688167	1.40061	-4.67361	9.62628	12.7535	6.40293	7.78452	14.6581	2.65958	5.93581	-0.064475	1.73737	10.2461	-4.34744	6.99816	3.14939	7.36568	5.39426	3.2964		-1.55902	-5.11594	11.734	-7.35567	7.43163	9.46614	2.49191	4.51912	-2.62929	-2.649	2.14096	7.19044	12.5038	10.8976	2.50831	2.18359	5.51526	-4.53659	4.62225	-7.55637	-0.454925
7.89617	-0.873416	2.32852	1.39989	13.2082	-5.38224	5.76567	10.7929	11.6993	-0.36765	1.57092	-4.05299	9.93971	13.1298	7.17972	8.21202	15.2664	3.12849	6.60254	0.292513	2.15736	11.0066	-3.86846	7.60037	3.56277	7.76297	5.43162	4.0046		-1.39506	-4.75774	11.8899	-7.38171	7.89763	9.87186	2.84971	5.15731	-1.9854	-2.26258	2.57576	7.78134	12.8863	11.2496	2.96964	2.62049	5.89703	-4.18245	5.30839	-7.42207	-0.102063
8.1095	-0.423642	2.55482	1.82924	13.657	-4.79764	6.27484	11.5266	12.536	-0.0123	1.81104	-3.42064	10.2602	13.5193	7.8169	8.64512	15.9712	3.63098	7.29069	0.679475	2.59703	11.7772	-3.24926	8.29525	3.98922	8.10664	5.61051	4.6991		-1.18234	-4.36615	12.0668	-7.15666	8.39289	10.2868	3.29692	5.76047	-1.32154	-1.8397	3.0452	8.39521	13.2931	11.5969	3.41819	3.13194	6.2707	-3.81102	6.01691	-7.27806	0.28335
8.57554	0.0513076	2.79725	2.31976	14.097	-4.21195	6.81344	12.262	13.3393	0.376167	2.13145	-2.78593	10.5934	13.923	8.34425	9.09427	16.6006	4.1629	8.00809	1.08549	3.06321	12.5555	-2.55139	8.89167	4.42433	8.39793	5.9422	5.3565		-0.912298	-3.93966	12.2441	-7.02496	8.8907	10.7176	3.78863	6.32209	-0.595443	-1.40561	3.52005	9.02164	13.7022	11.9249	3.80725	3.69789	6.70177	-3.40638	6.75522	-7.10884	0.68315
9.27813	0.550009	3.0544	2.87069	14.5251	-3.62979	7.38146	12.9669	14.1388	0.79845	2.5419	-2.15749	10.9463	14.3379	8.81785	9.56889	17.2211	4.72302	8.7594	1.5019	3.5594	13.3387	-1.65369	9.58286	4.87657	8.64	6.2387	5.9576		-0.596673	-3.44644	12.4291	-6.86637	9.40445	11.1819	4.17737	6.8635	0.2101	-0.93645	4.04369	9.66395	14.1452	12.2417	4.18915	4.35273	7.11185	-2.98551	7.53866	-6.92448	1.11641
9.7727	1.06999	3.3061	3.47653	14.9356	-3.05559	7.97796	13.672	14.9169	1.25643	3.05734	-1.54432	11.3267	14.7576	9.29547	10.0767	17.807	5.31142	9.54104	1.92407	4.08409	14.1231	-0.778958	10.2732	5.36324	8.83802	6.44442	6.4902		-0.229965	-2.89886	12.6104	-6.5733	9.90774	11.6982	4.49683	7.38553	0.997429	-0.450425	4.58097	10.293	14.631	12.5415	4.54854	5.06319	7.47945	-2.53756	8.35892	-6.72034	1.57049
10.4796	1.60804	3.58291	4.12564	15.323	-2.49225	8.60111	14.374	15.665	1.75225	3.69301	-0.95444	11.739	15.174	9.8167	10.6247	18.3677	5.92235	10.3346	2.3512	4.63233	14.904	0.260034	10.8445	5.89586	8.99874	6.67951	6.9486		0.178884	-2.2793	12.7845	-6.30717	10.4202	12.228	4.93957	7.90409	1.79901	0.04945	5.15526	10.8983	15.1474	12.8134	4.93323	5.85546	7.77981	-2.0923	9.20609	-6.50583	2.03704
11.3239	2.16021	3.94017	4.80099	15.6832	-1.94021	9.24779	15.0734	16.3775	2.2857	4.45312	-0.393418	12.2069	15.5795	10.3747	11.2208	18.8888	6.5397	11.1091	2.78451	5.20226	15.6754	1.30995	11.4314	6.47267	9.12947	6.94767	7.3326		0.614689	-1.61381	12.9454	-5.99324	10.9056	12.7363	5.36454	8.41878	2.5818	0.566738	5.76489	11.459	15.6918	13.097	5.32266	6.68965	8.12596	-1.65429	10.0692	-6.26996	2.51852
11.9519	2.72143	4.2797	5.48316	16.0139	-1.39676	9.91319	15.7701	17.0522	2.85368	5.32596	0.135983	12.6818	15.9665	10.9606	11.8739	19.3839	7.13914	11.8309	3.22467	5.77149	16.4302	2.25027	12.0301	7.08255	9.23721	7.14687	7.6456		1.0799	-0.893425	13.0855	-5.73916	11.3709	13.1944	5.80462	8.9302	3.29194	1.06176	6.43296	11.9708	16.2403	13.3541	5.74304	7.5866	8.3678	-1.24283	10.9182	-6.02217	2.98625
12.4331	3.28448	4.58413	6.15409	16.3136	-0.856337	10.5907	16.4643	17.6904	3.4518	6.28899	0.634051	13.0829	16.3283	11.5731	12.5921	19.8799	7.6939	12.475	3.67049	6.32339	17.1612	3.19212	12.6332	7.71246	9.32812	7.36535	7.8943		1.55147	-0.13535	13.2152	-5.45089	11.7967	13.6102	6.22645	9.42819	3.94862	1.54831	7.16097	12.4089	16.8133	13.6094	6.2022	8.50207	8.63061	-0.883238	11.7411	-5.75431	3.45196
13.0872	3.83963	4.92904	6.79937	16.5833	-0.312675	11.2715	17.1558	18.2969	4.07607	7.31381	1.10373	13.6153	16.6582	12.1277	13.381	20.3296	8.17987	13.0279	4.11959	6.87961	17.8625	4.09604	13.1962	8.35147	9.40724	7.68744	8.0866		2.03132	0.651637	13.3198	-5.23541	12.192	14.0134	6.7298	9.92892	4.59279	1.99179	7.94447	12.7787	17.4	13.829	6.67895	9.43185	8.90173	-0.577562	12.5107	-5.46702	3.89409
13.559	4.37562	5.34422	7.40939	16.8266	0.238863	11.9444	17.8427	18.8774	4.72397	8.37343	1.5487	14.1621	16.9515	12.6642	14.2415	20.7007	8.57969	13.4828	4.56984	7.42909	18.5304	4.88335	13.7554	8.9966	9.47846	8.03078	8.2313		2.49142	1.45099	13.4094	-4.9439	12.5398	14.3962	7.25071	10.4262	5.17266	2.38115	8.80136	13.0714	18.0212	14.0433	7.18676	10.3458	9.10284	-0.34925	13.2323	-5.17128	4.30389
14.1503	4.88023	5.67891	7.97937	17.0473	0.80045	12.5971	18.5216	19.4358	5.39263	9.44715	1.97202	14.7201	17.2063	13.1815	15.166	21.0953	8.88764	13.8389	5.01925	7.96269	19.1656	5.5776	14.2636	9.65502	9.54385	8.40316	8.3378		2.94189	2.23609	13.4651	-4.72061	12.8491	14.7711	7.7028	10.9287	5.68176	2.72086	9.70725	13.2875	18.6777	14.2211	7.69311	11.2301	9.3425	-0.177237	13.8759	-4.84467	4.69297
14.3561	5.34077	6.08864	8.50852	17.2477	1.37136	13.2184	19.1869	19.9743	6.0769	10.5132	2.37647	15.2794	17.4234	13.6667	16.1366	21.4286	9.11354	14.1029	5.46317	8.47239	19.7712	5.92047	14.7173	10.3395	9.60324	8.81597	8.4158		3.35927	3.005	13.4912	-4.54083	13.1213	15.166	8.12786	11.43	6.14772	2.98284	10.6723	13.4215	19.3646	14.3612	8.23643	12.0643	9.60184	-0.074425	14.4564	-4.51233	5.02965
14.6	5.7448	6.47577	8.99798	17.4273	1.94714	13.7991	19.8299	20.4927	6.768	11.5396	2.76283	15.831	17.6052	14.1032	17.1241	21.6525	9.27914	14.2873	5.89364	8.95306	20.3489	6.12015	15.2575	11.0614	9.65504	9.15477	8.475		3.75024	3.72479	13.4649	-4.29547	13.3603	15.6409	8.56477	11.9421	6.53407	3.20023	11.6489	13.4913	20.0886	14.4671	8.76999	12.8229	9.7591	-0.0165875	14.9553	-4.15016	5.33631
14.9907	6.08178	6.79444	9.44915	17.584	2.51906	14.3339	20.4365	20.9892	7.45353	12.4877	3.12591	16.367	17.7538	14.4435	18.0909	21.9028	9.40886	14.4026	6.30392	9.40226	20.8968	6.74098	15.7486	11.8201	9.69689	9.42346	8.5231		4.10594	4.40491	13.3891	-4.15653	13.5682	16.2451	8.94829	12.4674	6.9013	3.35686	12.651	13.4893	20.8297	14.5222	9.32799	13.5081	9.94445	0.01225	15.3914	-3.781	5.59515
15.1914	6.34566	7.0949	9.86272	17.7151	3.07476	14.8214	21.0312	21.4592	8.11775	13.326	3.45452	16.8802	17.871	14.6783	18.9958	22.0944	9.52342	14.4555	6.69313	9.81734	21.4095	7.25899	16.26	12.6009	9.72511	9.67105	8.5701		4.43636	5.01164	13.2573	-4.00873	13.7438	16.9399	9.30645	13.0057	7.21474	3.45942	13.5993	13.4136	21.6051	14.5563	9.88326	14.0961	10.0663	0.02485	15.7397	-3.39349	5.80756
15.3545	6.53734	7.36271	10.2383	17.8182	3.59897	15.2638	21.1246	21.8954	8.74317	14.0421	3.73551	17.3624	17.9581	14.8347	19.8002	22.2317	9.64001	14.45	7.06429	10.1947	21.8781	7.62517	16.7207	13.383	9.73517	10.0055	8.586		4.74819	5.5603	13.0763	-3.91279	13.8873	17.6347	9.67752	13.5509	7.51252	3.52522	14.5126	13.2668	22.402	14.5375	10.4479	14.6	10.2156	0.0532625	16.0368	-2.99165	6.0028
15.4637	6.66481	7.57371	10.5749	17.89	4.07271	15.6645	21.2374	22.287	9.3136	14.64	3.9556	17.8038	18.016	14.9157	20.4716	22.3754	9.77389	14.3893	7.41844	10.5294	22.2908	7.64719	17.0084	14.1433	9.72318	10.2936	8.5338		5.04147	6.03012	12.8422	-3.81371	13.9886	18.2298	10.0654	14.0943	7.78036	3.53709	15.3178	13.0482	23.2327	14.52	10.9993	15.0038	10.3767	0.086525	16.254	-2.59003	6.15696
15.4298	6.7395	7.70309	10.8708	17.9253	4.47341	16.0261	21.4599	22.6209	9.81513	15.1349	4.10183	18.191	18.0434	14.9223	20.9841	22.4702	9.93356	14.2767	7.7513	10.8154	22.6338	7.9098	17.3188	14.8554	9.68659	10.6205	8.5048		5.33274	6.42759	12.5574	-3.73927	14.0338	18.708	10.4743	14.6307	8.0068	3.53185	16.0558	12.753	24.101	14.4627	11.5319	15.3355	10.5749	0.15505	16.4078	-2.17695	6.30281
15.1009	6.77166	7.75873	11.1226	17.9156	4.77947	16.3483	21.7515	22.8839	10.2348	15.541	4.16369	18.508	18.0341	14.821	21.3194	22.4552	10.1125	14.1132	8.05524	11.0433	22.8927	8.00474	17.4979	15.4897	9.62504	10.8003	8.4428		5.61581	6.73463	12.2245	-3.55737	14.0074	19.1359	10.7442	15.1348	8.21235	3.48845	16.6358	12.3688	25.0148	14.4049	12.0584	15.5826	10.5438	0.2473	16.4567	-1.78728	6.4309
14.9146	6.7676	7.73781	11.3242	17.8464	4.9733	16.6263	21.9525	23.0646	10.5585	15.8616	4.1338	18.737	17.9759	14.6219	21.4691	22.4047	10.2886	13.8927	8.3216	11.2006	23.0527	7.87956	17.6515	16.0168	9.54084	11.2388	8.2509		5.9065	6.95066	11.8339	-3.43963	13.8841	19.5597	11.0774	15.5878	8.35202	3.4217	17.1012	11.8991	25.9785	14.307	12.561	15.7643	10.4294	0.380675	16.4244	-1.4064	6.53857
14.6137	6.72908	7.59837	11.466	17.6971	5.04054	16.8509	22.0559	23.1541	10.7706	16.0908	4.00534	18.8588	17.852	14.353	21.4351	22.3089	10.4322	13.5988	8.53976	11.2713	23.0976	7.72906	17.6509	16.4119	9.43845	11.3051	8.0844		6.18598	7.07508	11.3741	-3.36541	13.6349	19.9771	11.4355	15.9562	8.45648	3.34424	17.3812	11.324	26.9691	14.1844	13.0651	15.8831	10.2303	0.551525	16.2703	-1.07369	6.6492
14.2559	6.65311	7.31964	11.5367	17.4412	4.96887	17.008	22.0446	23.1453	10.8545	16.2199	3.76678	18.8536	17.6433	13.9927	21.2275	22.0928	10.5151	13.2057	8.69257	11.2379	23.0083	7.46559	17.524	16.6556	9.32248	11.223	7.7727		6.46289	7.10259	10.8338	-3.29186	13.23	20.3181	11.7209	16.2249	8.47578	3.23624	17.5243	10.6474	27.9759	14.0181	13.5345	15.9512	10.0215	0.753038	16.0014	-0.794329	6.72444
13.5347	6.53216	6.85439	11.5225	17.0466	4.74852	17.0802	21.8941	23.0296	10.7934	16.2383	3.39588	18.7003	17.3283	13.5041	20.8605	21.771	10.5149	12.6828	8.75451	11.082	22.7619	7.34376	17.3546	16.7328	9.19529	11.0591	7.3218		6.71151	7.03697	10.1952	-3.24663	12.637	20.5385	11.9579	16.3574	8.4269	3.1249	17.4616	9.85275	28.9412	13.7935	13.9865	15.9714	9.68548	1.0001	15.576	-0.593149	6.78389
12.443	6.35481	6.17141	11.4051	16.4759	4.37105	17.0482	21.5725	22.7945	10.5711	16.1364	2.85581	18.376	16.8826	12.8544	20.3483	21.2661	10.4146	11.9996	8.69715	10.785	22.3314	6.95909	17.0732	16.63	9.0556	10.8235	6.7601		6.91884	6.86939	9.43994	-3.29073	11.8143	20.6622	11.9751	16.343	8.34253	2.97682	17.2382	8.95721	29.8163	13.5021	14.3605	15.9376	9.20175	1.24961	15.0016	-0.493039	6.80721
11.2691	6.1066	5.22052	11.158	15.6873	3.82491	16.8915	21.0401	22.4224	10.169	15.9035	2.09728	17.8542	16.278	12.0152	19.7009	20.6266	10.2027	11.1244	8.4952	10.3286	21.6878	6.45749	16.6153	16.3393	8.89687	10.451	5.9997		7.04797	6.60359	8.53679	-3.34237	10.732	20.7291	11.8511	16.156	8.11598	2.79453	16.7945	7.93745	30.5241	13.1155	14.6452	15.8552	8.5691	1.50106	14.2198	-0.504202	6.77441
9.73751	5.77048	3.96362	10.7462	14.6369	3.09071	16.5903	20.251	21.892	9.56287	15.5241	1.06755	17.1046	15.4814	10.9509	18.9185	19.6292	9.86742	10.0229	8.12588	9.69576	20.8029	5.94253	16.065	15.8578	8.70451	10.0393	5.079		7.06665	6.22581	7.47069	-3.6754	9.36035	20.7881	11.8938	15.7866	7.78794	2.56898	16.1706	6.81977	30.9851	12.6433	14.7913	15.7011	7.63072	1.7013	13.2225	-0.671064	6.68686
8.78837	5.30861	2.36973	10.1273	13.2806	2.1383	16.1248	19.1591	21.1951	8.7213	14.9747	-0.278521	16.0926	14.4567	9.60798	17.9873	18.3782	9.38774	8.66155	7.56371	8.86957	19.6524	5.2542	15.1812	15.1807	8.45333	9.29389	3.9027		6.93466	5.7274	6.2054	-3.80647	7.67571	20.8319	11.8568	15.217	7.31654	2.25489	15.3211	5.59785	31.1335	12.0413	14.7818	15.4629	6.73984	1.82092	11.9717	-0.993907	6.48474
7.7469	4.71014	0.408528	9.25486	11.5772	0.926762	15.4765	17.7235	20.3514	7.60685	14.2235	-1.9689	14.7812	13.1666	7.92825	16.8826	16.5697	8.72689	7.01265	6.77591	7.83014	18.2177	4.40462	14.1676	14.292	8.10762	8.33187	2.5688		6.60015	5.13002	4.72802	-4.24973	5.65475	20.817	11.5681	14.4307	6.74937	1.85584	14.2941	4.31177	30.8952	11.314	14.5851	15.1028	5.61453	1.81717	10.4765	-1.5198	6.16092
6.26554	3.94502	-1.92645	8.08107	9.4922	-0.592988	14.6277	15.9159	19.3249	6.17952	13.2279	-4.00882	13.1336	11.5755	5.87863	15.5762	14.3055	7.83286	5.0557	5.72244	6.5527	16.4876	3.26178	12.7756	13.1569	7.62521	7.06604	0.8423		6.02195	5.16466	3.02486	-4.77693	3.29621	20.6869	11.2121	13.412	5.92937	1.32048	13.0559	2.95165	30.2335	10.4308	14.1539	14.5951	4.29949	1.62997	8.72192	-2.24368	5.66375
4.55209	2.97198	-4.64496	6.56193	7.00165	-2.47255	13.5615	13.7273	18.0716	4.40242	11.9347	-6.37986	11.1168	9.65296	3.45622	14.0457	11.4461	6.64226	2.77889	4.35858	5.00946	14.4601	1.52986	11.1034	11.7248	6.9643	5.78591	-1.0079		5.15312	4.54183	1.11161	-5.54291	0.610291	20.417	10.6697	12.1244	5.0529	0.64175	11.6486	1.55125	29.1193	9.39223	13.4685	13.8922	2.43321	1.23539	6.74456	-3.20191	4.95242
2.62396	1.72295	-7.71584	4.66277	4.0965	-4.76	12.2629	11.1748	16.553	2.24663	10.2905	-9.04035	8.70769	7.37813	0.666567	12.2758	8.04474	5.08301	0.184412	2.63776	3.17416	12.1444	-0.624231	9.0486	9.93969	6.09059	3.89984	-3.1467		3.98296	3.78984	-0.988313	-6.40261	-2.38816	20.0328	9.7924	10.5578	3.98707	-0.192912	10.0803	0.107438	27.5764	8.18704	12.4687	12.9574	0.25355	0.567975	4.5708	-4.40224	4.01513
-0.112671	0.155958	-11.1136	2.36387	0.786863	-7.49311	10.7196	8.30444	14.7354	-0.304683	8.25556	-11.9273	5.89735	4.74263	-2.49498	10.1947	4.09995	3.07818	-2.70574	0.516012	1.0234	9.56404	-2.95913	6.43276	7.75215	4.98397	2.09952	-5.9667		2.49796	2.91199	-3.23895	-7.518	-5.66291	19.5012	8.75018	8.68125	2.74412	-1.2123	8.41062	-1.34765	25.6271	6.81836	11.1433	11.7654	-2.10606	-0.369337	2.25772	-5.84829	2.80739
-4.18864	-1.74803	-14.8299	-0.334856	-2.89389	-10.6906	8.92287	5.19285	12.5928	-3.2511	5.80999	-14.957	2.69696	1.75546	-6.03157	7.80863	-0.348425	0.560162	-5.84599	-2.04321	-1.46247	6.7603	-6.17796	3.43496	5.13264	3.64234	0.00458082	-8.6439		0.730123	1.90426	-5.57946	-8.835	-9.15192	18.7229	7.50739	6.50389	1.26585	-2.38666	6.52169	-2.82445	23.2997	5.32003	9.44593	10.2919	-4.80575	-1.60999	-0.359476	-7.55955	1.35858
-8.6063	-3.99578	-18.5333	-3.40884	-6.88434	-14.3427	6.86689	1.94767	10.0779	-6.5696	2.96121	-18.0445	-0.858037	-1.55104	-9.9161	5.17487	-5.27108	-2.50781	-9.16097	-5.067	-4.29396	3.79233	-9.88219	0.0455235	2.08828	2.08153	-2.44162	-11.3275		-1.27972	1.08534	-7.9624	-10.5098	-12.7682	17.5964	5.97066	4.02538	-0.355317	-3.72605	4.54971	-4.293	20.6274	3.7072	7.41728	8.54781	-7.88864	-3.13483	-3.07871	-9.5152	-0.34455
-12.9156	-6.5454	-22.2658	-6.80411	-11.09	-18.4056	4.54934	-1.29778	7.37958	-10.209	-0.245346	-20.9341	-4.70664	-5.11619	-14.0762	2.37439	-10.4892	-6.11169	-12.5417	-8.57154	-7.46099	0.735488	-13.6239	-3.65729	-1.32882	0.317155	-5.21022	-14.6596		-3.45409	-0.464086	-10.3063	-12.2323	-16.4183	16.1407	4.21596	1.31123	-2.17368	-5.18845	2.52871	-5.7525	17.6078	2.04126	5.07536	6.55342	-11.1731	-4.89691	-5.8328	-11.7224	-2.27318
-17.4242	-9.34205	-25.7549	-10.4351	-15.3767	-22.7981	1.97184	-4.39764	4.66385	-14.087	-3.72186	-23.6891	-8.76468	-8.84768	-18.3893	-0.488056	-15.8099	-10.1726	-15.8532	-12.5593	-10.922	-2.32129	-17.6072	-7.6055	-5.16685	-1.52595	-8.53863	-18.1896		-5.7028	-2.11621	-12.5606	-13.8183	-19.9626	14.4072	2.22045	-1.58937	-4.15558	-6.7357	0.556583	-7.1576	14.2685	0.376929	2.50436	4.39487	-14.3785	-6.85288	-8.36944	-14.1349	-4.37017
-22.1468	-12.2769	-29.0522	-14.186	-19.5683	-27.4005	-0.85755	-7.21034	1.88858	-18.0893	-7.34497	-26.0526	-12.9297	-12.6205	-22.6799	-3.28791	-21.0947	-14.5393	-18.948	-17.0229	-14.5975	-5.2792	-21.7754	-11.6889	-8.6447	-3.52085	-12.0053	-21.9201		-7.90928	-3.76789	-14.6205	-15.7161	-23.2461	12.4724	-0.0317125	-4.5562	-6.1321	-8.32532	-1.24421	-8.48659	10.6452	-1.19189	-0.203962	2.15655	-17.3587	-8.87989	-10.612	-16.7119	-6.60444
-26.1216	-15.219	-32.0795	-17.9159	-23.4549	-32.0555	-3.92063	-9.61516	-1.00844	-22.0741	-10.9659	-28.1104	-17.0877	-16.2789	-26.7258	-5.89033	-26.048	-18.9901	-21.678	-21.1915	-18.3704	-8.03618	-25.869	-15.802	-11.8279	-5.5354	-15.872	-25.7486		-9.94534	-5.2893	-16.43	-17.4539	-26.0912	10.1777	-2.5281	-7.46384	-8.09538	-9.86701	-2.81275	-9.67545	6.82744	-2.58914	-2.90841	-0.0209125	-19.7967	-10.8809	-12.7426	-19.3891	-8.8581
-30.0641	-18.0126	-34.6282	-21.4703	-26.8149	-36.5754	-7.18464	-11.5253	-4.10072	-25.8811	-14.4216	-29.8	-21.1211	-19.646	-30.2718	-8.16648	-30.4194	-23.2519	-23.9057	-27.6006	-22.094	-10.4958	-29.607	-19.899	-15.6194	-7.37875	-20.0261	-29.6352		-11.6854	-6.51356	-17.8846	-18.7886	-28.3429	7.60074	-5.12919	-10.1314	-9.93368	-11.3066	-4.15961	-10.6954	2.95107	-3.75394	-5.44559	-2.01361	-21.3971	-12.6854	-14.7165	-22.071	-11.0702
-33.2314	-20.4972	-36.5681	-24.7028	-29.4469	-40.7552	-10.5999	-12.8978	-6.8068	-29.3448	-17.5477	-31.1213	-24.9188	-22.5488	-33.0614	-10.0118	-34.1058	-27.0422	-25.5202	-33.1174	-25.6117	-12.5764	-32.6133	-22.9887	-19.1976	-9.14093	-24.0481	-33.0454		-13.0052	-7.33656	-18.9404	-19.5086	-29.9932	4.46404	-7.86559	-12.4058	-11.3473	-12.552	-5.05698	-11.497	-0.818438	-4.6304	-7.66125	-3.68998	-22.1701	-14.1777	-16.5106	-24.6603	-13.1328
-35.7427	-22.5335	-37.8515	-27.4864	-31.2039	-44.3833	-14.0947	-13.7346	-9.20893	-32.302	-20.201	-31.9151	-28.3721	-24.8472	-34.8837	-11.3585	-37.0926	-30.109	-26.4501	-37.7236	-28.7643	-14.2164	-35.1414	-25.9507	-22.3565	-10.6	-28.3054	-35.8608		-13.8187	-7.67074	-19.5374	-19.6534	-30.9781	1.3574	-10.5316	-14.1386	-12.4403	-13.5335	-5.64008	-12.0513	-4.2795	-5.20513	-9.3701	-4.97549	-22.132	-15.2507	-18.0346	-27.0546	-14.919
-37.5254	-24.0344	-38.5348	-29.7645	-32.0369	-47.3036	-17.5921	-14.0892	-11.3827	-34.6467	-22.2863	-32.1803	-31.411	-26.4857	-35.6344	-12.219	-39.0882	-32.3396	-26.682	-41.5643	-31.4604	-15.3942	-36.6756	-27.8948	-24.5942	-11.6518	-32.4108	-38.2782		-14.087	-7.55391	-19.6946	-19.411	-31.3824	-2.22914	-13.1297	-15.2445	-13.1784	-14.2323	-5.93572	-12.3246	-7.2832	-5.46126	-10.4768	-5.8453	-21.0969	-15.8673	-18.6263	-29.1625	-16.4154
[truncated: 7 more columns]

## Sheet: Tendon Displacement
Pre Tendon Displacement																													Post Tendon Displacement
ID1	ID2	ID3	ID4	ID5	ID6	ID7	ID8	ID9	ID10	ID11	ID12	ID13	ID14	ID1	ID2	ID3	ID4	ID5	ID6	ID7	ID8	ID9	ID10	ID11	ID12	ID13	ID14		ID1	ID2	ID3	ID4	ID5	ID6	ID7	ID8	ID9	ID10	ID11	ID12	ID13	ID14	ID1	ID2	ID3	ID4	ID5	ID6	ID7
SRT	SRT	SRT	SRT	SRT	SRT	SRT	SRT	SRT	SRT	SRT	SRT	SRT	SRT	LRT	LRT	LRT	LRT	LRT	LRT	LRT	LRT	LRT	LRT	LRT	LRT	LRT	LRT		SRT	SRT	SRT	SRT	SRT	SRT	SRT	SRT	SRT	SRT	SRT	SRT	SRT	SRT	LRT	LRT	LRT	LRT	LRT	LRT	LRT
-0.129036	-0.0664152	-0.0551106	0.00112241	-0.094	-0.13635	0.023025	-0.0236568	0.112129	-0.04345	-0.184455	-0.129124	-0.149231	0.0002	0.133183	-0.073285	0.008575	0.0177182	-0.129438	-0.027275	0.00732857	-0.103362	0	-0.0435334	-0.562363	-0.0548812	-0.100078	-0.0119		-0.0731419	-0.0732	-0.0516625	-0.0612571	0	0.006	0.0080625	-0.197162	-0.0688143	-0.0124875	0	0.059875	-0.0680125	-0.0501571	-0.0813125	-0.0590125	0.008575	-0.107125	0	-0.0759637	-0.0028875
-0.918414	-0.805838	-0.643033	-0.0346081	-0.706788	-1.67229	-0.368075	-0.420687	1.15024	-0.719217	-0.924617	-1.22317	-2.02411	-0.0843375	0.485767	-0.773158	0.0349125	-0.0295386	-0.821738	-0.447912	0.2719	-0.997988	-0.0649067	-0.31526	-1.84393	-0.524243	-2.03053	-0.2404		-0.47981	-0.626675	-0.413287	-0.923971	-0.418385	0.16016	-0.481181	-0.529537	-0.9536	-0.398888	-0.749852	-0.161738	-0.894613	-0.502557	-0.78005	-0.4676	0.0349125	-1.40756	-0.81802	-1.6665	-0.252287
-1.97632	-1.83624	-1.63308	-0.15472	-1.54571	-3.80696	-0.967087	-1.26504	0.854994	-1.74407	-2.0143	-2.67823	-2.48554	-0.3902	-0.01535	-1.45508	-0.101112	-0.604681	-1.56345	-1.28859	0.310429	-2.2037	-0.58734	-0.244235	-2.98197	-1.01528	-2.99706	-0.7456		-0.748554	-1.45709	-0.86445	-2.11947	-1.06825	0.11052	-1.16316	-1.46709	-2.25669	-0.980775	-1.70949	-0.983738	-2.1132	-1.2258	-1.77956	-1.02605	-0.101112	-3.06489	-1.81447	-3.57184	-0.785125
-3.34336	-3.16577	-2.7808	-0.340897	-2.66447	-6.40008	-1.81343	-1.798	-0.463436	-3.0859	-3.45951	-4.35904	-3.15592	-0.933987	-1.35052	-2.11894	-0.485413	-1.71554	-2.3956	-2.5522	0.0215714	-3.65815	-1.24623	-0.277973	-4.52471	-1.44759	-3.9083	-1.5172		-1.15904	-2.57906	-1.41171	-3.63349	-1.9469	-0.15152	-2.01947	-2.58478	-3.94741	-1.75796	-2.90789	-1.20669	-3.77191	-2.23891	-3.04257	-1.76681	-0.485413	-5.02531	-2.97505	-5.73326	-1.58187
-4.95611	-4.77005	-4.05618	-0.584881	-4.1043	-9.31638	-2.88103	-2.57865	-1.62884	-4.6979	-5.12323	-6.20302	-5.05929	-1.70216	-3.3439	-2.84685	-1.17496	-3.27414	-3.36097	-4.24259	-0.577371	-5.34621	-2.05012	-0.349752	-6.45132	-1.80465	-5.33602	-2.5547		-1.79229	-4.08322	-2.05556	-5.42271	-3.08258	-0.67778	-3.02714	-4.12333	-5.9718	-2.76701	-4.37004	-1.10268	-5.84738	-3.49634	-4.55261	-2.71298	-1.17496	-7.24511	-4.32298	-8.09729	-2.66838
-6.70092	-6.61293	-5.37566	-0.875423	-5.84981	-12.3908	-4.14156	-4.16459	-2.56003	-6.5215	-6.95788	-8.16803	-7.73681	-2.79404	-5.8286	-3.66166	-1.9517	-5.25631	-4.4892	-6.31257	-1.57216	-7.17264	-3.01513	-0.859396	-8.47836	-2.00978	-7.34414	-3.819		-2.69475	-5.84047	-2.77874	-7.42816	-4.42361	-1.45342	-4.13323	-5.5761	-8.2457	-3.98359	-5.92153	-1.48786	-8.26137	-4.99944	-6.27661	-3.87421	-1.9517	-9.61749	-5.84579	-10.5788	-3.98654
-8.68016	-8.65343	-7.06961	-1.21215	-7.83146	-15.4964	-5.55524	-5.75889	-3.65556	-8.45867	-8.81924	-10.2422	-10.2261	-3.94994	-8.61843	-4.64223	-2.9634	-7.49788	-5.75375	-8.70707	-2.97047	-9.10886	-4.12866	-2.02751	-10.0689	-2.03953	-9.14584	-5.2788		-3.84324	-7.82201	-3.56741	-9.52217	-5.95824	-3.61322	-5.27628	-7.27227	-10.6153	-5.38962	-7.46404	-2.30186	-10.8887	-6.63527	-8.20326	-5.22986	-2.9634	-12.0268	-7.51871	-13.1224	-5.52775
-10.8245	-10.788	-8.99444	-1.5979	-9.93661	-18.514	-7.04603	-7.48532	-5.10893	-10.4464	-10.5961	-12.4317	-11.9999	-5.21472	-11.5451	-5.7934	-4.53808	-9.93782	-7.09911	-11.3627	-4.72337	-11.078	-5.45322	-3.65083	-11.6141	-1.83784	-10.1976	-6.8623		-4.96187	-9.96655	-4.37049	-11.6307	-7.56998	-6.24362	-6.3483	-9.12298	-12.9658	-6.95465	-8.94836	-3.04113	-13.584	-8.38424	-10.2904	-6.74974	-4.53808	-14.341	-9.24948	-15.6377	-7.24501
-13.1312	-12.9685	-10.556	-2.02726	-11.9907	-21.356	-8.53206	-9.11559	-6.63992	-12.3738	-12.1532	-14.7153	-13.5204	-6.56557	-14.1394	-7.10202	-6.50841	-12.4301	-8.40655	-14.174	-6.8155	-13.0169	-7.10395	-5.42988	-13.1949	-1.39529	-11.1963	-8.4931		-6.24919	-12.1519	-5.14398	-13.7281	-9.21527	-9.19108	-7.33981	-11.0168	-15.1425	-8.60901	-10.3073	-3.71704	-16.126	-10.1026	-12.4634	-8.33915	-6.50841	-16.4276	-10.9641	-18.0259	-9.05686
-15.2655	-15.076	-12.0296	-2.52154	-13.803	-23.9503	-9.91755	-10.501	-7.80267	-14.1663	-13.5772	-17.0341	-15.3997	-7.93486	-16.4362	-8.52211	-8.35724	-14.868	-9.57462	-17.0398	-9.05451	-14.8604	-9.04533	-7.71684	-14.7998	-0.745309	-12.4309	-10.0832		-7.44177	-14.253	-5.80903	-15.6221	-10.7381	-12.0685	-8.17924	-12.6993	-17.0449	-10.302	-11.4733	-4.16934	-18.2436	-11.7053	-14.6171	-9.88475	-8.35724	-18.2107	-12.5398	-20.1918	-10.9231
-16.8016	-17.0531	-12.9937	-3.07342	-15.1994	-26.2267	-11.1022	-11.7336	-8.47727	-15.7355	-14.4524	-19.2471	-17.1429	-9.29259	-18.3032	-9.94135	-10.7435	-17.1785	-10.5017	-19.7566	-11.283	-16.5246	-11.1575	-10.5752	-15.9445	0.0865027	-13.7003	-11.5352		-8.40257	-16.2748	-6.31637	-17.1375	-12.0969	-14.0765	-8.76893	-14.1421	-18.5583	-11.9233	-12.3738	-4.51412	-19.6667	-13.0744	-16.6235	-11.2156	-10.7435	-19.6107	-13.9176	-22.0243	-12.7112
-17.3958	-18.8248	-13.7431	-3.6885	-16.0917	-28.1398	-12.0475	-12.6539	-8.79178	-16.9881	-14.9695	-21.0799	-18.381	-10.5691	-19.479	-11.2728	-12.9441	-19.1749	-11.1421	-22.1252	-13.3057	-17.9583	-13.3107	-13.5832	-16.5183	0.991571	-14.1648	-12.7702		-9.02609	-17.7863	-6.59654	-18.1782	-13.1655	-15.4576	-8.91048	-15.3001	-19.6118	-13.3967	-12.9927	-4.74246	-20.2122	-14.1268	-18.349	-12.1978	-12.9441	-20.6167	-15.0414	-23.4515	-14.3438
-17.3482	-20.32	-14.3245	-4.35807	-16.4624	-29.6571	-12.7303	-13.3327	-8.80755	-17.8693	-15.189	-22.4576	-19.0336	-11.5524	-20.1128	-12.3811	-15.2522	-20.8194	-11.4809	-23.9092	-14.9313	-19.0508	-15.193	-15.9968	-17.1171	1.91851	-13.9677	-13.7083		-9.19703	-18.7511	-6.61169	-18.7332	-13.9504	-16.0782	-8.79385	-16.1041	-20.1793	-14.6429	-13.3025	-4.79034	-19.8583	-14.8315	-19.6851	-12.693	-15.2522	-21.2134	-15.9401	-24.4284	-15.7213
-16.4622	-21.4916	-14.6828	-5.05615	-16.391	-30.7749	-13.1196	-13.7698	-8.20191	-18.3123	-15.1409	-23.2535	-19.2947	-12.2646	-20.2839	-13.2088	-17.2537	-21.9616	-11.5328	-25.0013	-16.1452	-19.7782	-16.362	-16.5342	-17.7563	2.74308	-13.484	-14.3015		-8.92686	-19.162	-6.3302	-18.835	-14.393	-16.2494	-8.32281	-16.4594	-20.2616	-15.5941	-13.3622	-4.7453	-18.6932	-15.1299	-20.5746	-12.6622	-17.2537	-21.4313	-16.5896	-24.959	-16.7535
-15.0538	-22.2727	-14.8501	-5.78444	-15.9973	-31.4877	-13.2268	-13.8383	-7.336	-18.3359	-14.9419	-23.6084	-19.362	-12.6798	-20.0182	-13.6341	-18.6317	-22.5867	-11.3067	-25.3712	-16.9056	-20.0737	-16.6643	-16.2508	-18.2541	3.44071	-12.641	-14.5225		-8.30483	-19.044	-5.75091	-18.5664	-14.5539	-16.2749	-7.68805	-16.3845	-19.9689	-16.2518	-13.2018	-4.59756	-16.9335	-15.1094	-21.0132	-12.1099	-18.6317	-21.3356	-17.0276	-25.0895	-17.4353
-13.4299	-22.6478	-14.6776	-6.50707	-15.4191	-31.8301	-13.0648	-13.5028	-6.19981	-17.9669	-14.6215	-23.6699	-19.1989	-12.7831	-19.3678	-13.6402	-19.7279	-22.7129	-10.7941	-25.0981	-17.3057	-19.9692	-16.3615	-16.3286	-18.5422	3.94908	-11.5963	-14.3913		-7.41599	-18.5413	-4.89264	-17.9632	-14.4443	-15.8631	-6.87279	-15.9336	-19.3826	-16.5974	-12.9377	-4.27024	-14.8119	-14.7614	-21.0321	-11.1258	-19.7279	-20.9794	-17.2274	-24.8877	-17.7228
-11.5872	-22.6027	-14.4193	-7.21493	-14.753	-31.8188	-12.6695	-12.9018	-4.83571	-17.2781	-14.1942	-23.4666	-18.7555	-12.5946	-18.4611	-13.2361	-20.1446	-22.3486	-10.0069	-24.3442	-17.4608	-19.4754	-15.779	-15.6365	-18.3	4.27697	-10.0254	-13.9395		-6.26125	-17.8014	-3.78549	-17.0824	-14.1391	-15.0446	-6.00683	-15.1611	-18.6354	-16.6884	-12.5931	-3.73549	-12.5882	-14.2169	-20.6907	-9.82273	-20.1446	-20.4363	-17.2221	-24.4245	-17.6701
-9.93447	-22.1978	-14.1411	-7.88738	-14.0699	-31.5033	-12.0898	-12.0593	-3.35393	-16.3691	-13.8234	-23.1481	-17.8168	-12.1363	-17.3953	-12.465	-19.7777	-21.6333	-8.97054	-23.2713	-17.4228	-18.6789	-14.9979	-14.0224	-18.5574	4.44865	-8.17172	-13.2202		-5.17571	-16.9742	-2.48691	-15.9985	-13.6696	-13.9545	-5.12173	-14.1452	-17.8151	-16.5737	-12.2531	-3.01104	-10.4577	-13.4822	-20.0686	-8.3295	-19.7777	-19.7321	-16.9801	-23.772	-17.3258
-8.47563	-21.5078	-13.7563	-8.52024	-13.3938	-30.9291	-11.3539	-11.1546	-1.80711	-15.3169	-13.2777	-22.7141	-17.0845	-11.4686	-16.3178	-11.4095	-18.8845	-20.6226	-7.74176	-22.0536	-17.3126	-17.6669	-14.065	-12.9161	-19.0656	4.48488	-6.1701	-12.3083		-4.08817	-16.1817	-1.04239	-14.778	-13.0863	-12.5365	-4.24502	-12.9793	-16.9618	-16.2935	-11.8994	-2.10766	-8.54438	-12.6669	-19.2372	-6.78092	-18.8845	-18.9252	-16.5448	-22.9969	-16.7426
-7.04396	-20.6165	-13.0917	-9.10733	-12.7212	-30.1675	-10.514	-10.1665	-0.138337	-14.233	-12.6289	-22.2406	-16.4943	-10.6216	-15.2933	-10.1105	-17.6048	-19.4821	-6.37073	-20.7672	-17.1009	-16.5325	-12.9964	-12.2174	-19.5891	4.45552	-4.30627	-11.2705		-2.99611	-15.4712	0.475787	-13.4945	-12.4287	-10.9035	-3.44515	-11.768	-16.1446	-15.984	-11.5928	-1.05854	-6.93286	-11.7878	-18.2678	-5.26251	-17.6048	-18.0337	-15.9101	-22.1587	-16.0277
-5.60754	-19.6354	-12.4431	-9.62633	-12.0486	-29.2818	-9.60575	-9.26153	1.59113	-13.1802	-11.9311	-21.6487	-15.9335	-9.64715	-14.4006	-8.6669	-15.8552	-18.292	-4.91181	-19.5115	-16.7509	-15.3811	-11.8547	-11.2189	-19.2569	4.36203	-2.47616	-10.1577		-1.93288	-14.8888	2.02269	-12.2028	-11.7077	-9.02516	-2.73537	-10.5799	-15.3712	-15.5979	-11.2849	0.0900625	-5.61079	-10.883	-17.2154	-3.85806	-15.8552	-17.0868	-15.1227	-21.2985	-15.2177
-4.10483	-18.6494	-10.7439	-10.0864	-11.3853	-28.336	-8.65776	-8.43578	3.4079	-12.223	-11.2433	-21.0345	-15.4006	-8.58917	-13.6363	-7.10401	-14.1846	-17.1423	-3.39475	-18.3106	-16.2519	-14.2577	-10.6951	-10.3058	-19.4523	4.26488	-0.436241	-9.018		-0.91524	-14.3955	3.52994	-10.9636	-10.9574	-6.88276	-2.11923	-9.44456	-14.7025	-15.1964	-11.0111	1.28561	-4.56101	-9.97793	-16.1531	-2.57965	-14.1846	-16.1179	-14.1758	-20.4564	-14.4028
-2.63714	-17.7375	-10.0701	-10.455	-10.7494	-27.405	-7.71995	-7.50519	4.99951	-11.4057	-10.5493	-20.3694	-15.1969	-7.49139	-13.0459	-5.51664	-12.6311	-16.105	-1.85041	-17.2082	-15.8044	-13.2569	-9.32272	-9.96282	-19.4931	4.14286	1.08476	-7.9005		0.041604	-14.004	4.95984	-9.81176	-10.1644	-4.82246	-1.54583	-8.40755	-14.1379	-14.7986	-10.7269	2.48224	-3.69957	-9.0604	-15.1222	-1.47202	-12.6311	-15.1507	-13.1313	-19.6606	-13.6157
-1.32636	-16.9492	-9.15894	-10.7412	-10.1384	-26.5185	-6.8078	-6.61703	6.14365	-10.7265	-9.91581	-19.7293	-15.0043	-6.39422	-12.5998	-3.91041	-11.5437	-15.1483	-0.33635	-16.2067	-15.441	-12.3694	-7.70185	-9.40715	-19.2038	4.04256	2.8276	-6.8265		0.908889	-13.6616	6.26023	-8.76254	-9.37594	-3.2488	-1.07604	-7.49011	-13.6627	-14.4224	-10.4759	3.62835	-2.97871	-8.17139	-14.1649	-0.4988	-11.5437	-14.2413	-12.007	-18.9292	-12.8601
-0.375143	-16.3267	-8.44707	-10.9363	-9.55413	-25.7164	-5.95726	-5.77377	7.04181	-10.2029	-9.36986	-19.1209	-14.8128	-5.30709	-12.3104	-2.34599	-10.8094	-14.3268	1.07278	-15.2951	-15.0526	-11.6335	-6.09139	-8.51212	-18.9126	3.93695	4.48094	-5.829		1.67453	-13.3799	7.40565	-7.83046	-8.55719	-2.23182	-0.736144	-6.71484	-13.2951	-14.0908	-10.2311	4.66564	-2.3606	-7.27293	-13.2932	0.3196	-10.8094	-13.4134	-10.8691	-18.2755	-12.1689
0.36005	-15.8944	-8.01635	-11.0284	-8.99551	-24.9784	-5.19832	-5.0382	7.88778	-9.7922	-8.92269	-18.5679	-14.5674	-4.28956	-12.1502	-0.851114	-9.98113	-13.5697	2.29248	-14.4957	-14.6883	-10.9946	-4.81017	-7.48289	-18.7704	3.8228	6.01311	-4.9269		2.2912	-13.115	8.3725	-7.01523	-7.76219	-1.537	-0.483637	-6.08154	-13.0107	-13.7796	-10.0332	5.5211	-1.81479	-6.41636	-12.525	1.02779	-9.98113	-12.7139	-9.75369	-17.6897	-11.5002
0.8456	-15.6458	-6.74643	-11.0516	-8.46617	-24.2984	-4.52776	-4.37383	8.45943	-9.48517	-8.59436	-18.0492	-14.3101	-3.34567	-12.1209	0.56763	-9.30358	-12.874	3.26925	-13.7865	-14.3785	-10.4649	-3.89677	-6.5647	-18.2076	3.69905	7.42133	-4.1447		2.75745	-12.8791	9.15749	-6.30904	-6.9504	-0.95802	-0.176437	-5.60535	-12.7801	-13.4997	-9.85923	6.20815	-1.3413	-5.57243	-11.8513	1.60815	-9.30358	-12.1573	-8.73439	-17.1763	-10.8763
1.29074	-15.5842	-6.56752	-10.9954	-7.95204	-23.6451	-3.965	-3.83823	8.87985	-9.24392	-8.3723	-17.5863	-14.0266	-2.50691	-12.132	1.85846	-8.89944	-12.2129	3.94926	-13.1941	-14.0593	-9.99266	-3.3357	-5.57026	-18.0089	3.53975	8.63419	-3.4938		3.03127	-12.6456	9.76505	-5.69613	-6.18465	-0.47914	0.0375	-5.25887	-12.5457	-13.2214	-9.71797	6.72928	-0.890437	-4.78637	-11.2498	2.09448	-8.89944	-11.7531	-7.83447	-16.7084	-10.2838
1.70436	-15.6727	-6.43524	-10.8772	-7.46431	-22.9936	-3.50619	-3.3794	9.41342	-9.01773	-8.26673	-17.1615	-13.731	-1.76011	-12.059	3.05069	-8.4536	-11.5224	4.33004	-12.6814	-13.7573	-9.55257	-3.10557	-4.58687	-17.7746	3.35634	9.71014	-2.9833		3.11812	-12.4141	10.2073	-5.17356	-5.42192	-0.11236	0.258188	-5.03816	-12.3169	-12.9145	-9.57362	7.09179	-0.4558	-4.0485	-10.705	2.47689	-8.4536	-11.5002	-7.08425	-16.279	-9.70833
2.1154	-15.8859	-6.36648	-10.7017	-7	-22.3382	-3.13718	-3.09788	9.69623	-8.77993	-8.23899	-16.8103	-13.4568	-1.11817	-11.7721	4.09098	-7.96491	-10.8191	4.4141	-12.2784	-13.4068	-9.12776	-3.13303	-3.79081	-17.4165	3.1152	10.5743	-2.6051		2.9989	-12.1727	10.5031	-4.73777	-4.71592	0.19496	0.345825	-4.89837	-12.0683	-12.591	-9.43224	7.3031	0.019325	-3.36614	-10.1884	2.75847	-7.96491	-11.3652	-6.48599	-15.8709	-9.18334
2.71385	-16.1891	-6.37957	-10.4699	-6.56301	-21.6624	-2.86529	-2.89003	9.89381	-8.47598	-8.32573	-16.5408	-13.1566	-0.566575	-11.2968	5.01104	-7.57958	-10.0824	4.24279	-11.9594	-12.9847	-8.69732	-3.11481	-3.38174	-17.1848	2.87354	11.2369	-2.3463		2.7028	-11.922	10.6743	-4.38739	-4.03502	0.48844	0.443775	-4.84239	-11.7875	-12.256	-9.27141	7.39421	0.5494	-2.7486	-9.70076	2.93636	-7.57958	-11.3344	-6.04766	-15.4631	-8.68216
3.49261	-16.5348	-6.4685	-10.1943	-6.13179	-20.9903	-2.66769	-2.83462	9.95755	-8.11885	-8.46721	-16.3693	-12.8948	-0.0781125	-10.7224	5.78107	-7.05021	-9.3678	3.83876	-11.707	-12.507	-8.28591	-3.14864	-2.72057	-17.229	2.59607	11.9366	-2.1994		2.25818	-11.6621	10.7489	-4.11564	-3.42329	0.81204	0.49125	-4.83059	-11.4973	-11.8997	-9.0819	7.39032	1.12339	-2.17299	-9.20658	2.99914	-7.05021	-11.3564	-5.76194	-15.0564	-8.23904
4.05769	-16.8989	-6.70132	-9.85754	-5.70875	-20.3072	-2.53242	-2.8342	9.70376	-7.69845	-8.66235	-16.309	-12.6412	0.346175	-10.0746	6.42792	-6.64497	-8.69043	3.25705	-11.502	-11.8991	-7.8388	-3.2639	-1.71359	-17.0532	2.33076	12.3551	-2.1334		1.70391	-11.393	10.7526	-3.9246	-2.84108	1.11792	0.51565	-4.87746	-11.1642	-11.5089	-8.84493	7.30205	1.71801	-1.64853	-8.73359	2.97524	-6.64497	-11.405	-5.61113	-14.6236	-7.84684
4.30243	-17.2416	-6.91247	-9.45758	-5.27839	-19.6363	-2.45624	-2.92577	9.45246	-7.23103	-8.88282	-16.3378	-12.3844	0.7401	-9.4119	6.95337	-6.34926	-8.09558	2.5421	-11.2918	-11.2172	-7.41922	-3.46116	-1.15333	-16.9687	2.08234	12.7795	-2.1355		1.10333	-11.1318	10.7107	-3.8521	-2.31361	1.45796	0.557475	-4.95154	-10.869	-11.0785	-8.56145	7.13439	2.26529	-1.1267	-8.27774	2.8437	-6.34926	-11.4407	-5.56657	-14.1768	-7.49556
4.36436	-17.5523	-7.0981	-8.9726	-4.85365	-18.985	-2.40664	-3.0583	9.20813	-6.73773	-9.09809	-16.4603	-12.1181	1.08564	-8.75117	7.34228	-5.99519	-7.57219	1.76867	-11.0609	-10.4561	-6.98924	-3.74915	-0.642807	-16.7851	1.88503	13.1327	-2.1904		0.494637	-10.8881	10.6479	-4.00644	-1.81357	1.97082	0.600087	-5.06729	-10.5644	-10.6264	-8.23584	6.90361	2.75251	-0.614886	-7.86054	2.65945	-5.99519	-11.4438	-5.56134	-13.7052	-7.21049
4.43216	-17.7883	-7.25554	-8.4072	-4.4234	-18.3667	-2.38205	-3.24093	8.99247	-6.22377	-9.30326	-16.6016	-11.7932	1.42854	-8.14308	7.64622	-5.5197	-7.11363	0.982975	-10.7384	-9.6313	-6.58545	-4.10201	0.261344	-16.5329	1.74216	13.3237	-2.2815		-0.056772	-10.6776	10.5814	-4.224	-1.34192	2.48932	0.6435	-5.19351	-10.2488	-10.1267	-7.8554	6.63551	3.16811	-0.0841714	-7.47339	2.40244	-5.5197	-11.4015	-5.54792	-13.211	-6.95314
4.47956	-17.9396	-7.38597	-7.75806	-4.01075	-17.8034	-2.37295	-3.4425	8.80516	-5.74827	-9.48005	-16.7612	-11.4398	1.74794	-7.5743	7.82287	-5.11625	-6.74486	0.2519	-10.3525	-8.80797	-6.16051	-4.31213	1.03495	-16.2711	1.65303	13.6188	-2.3871		-0.54771	-10.503	10.5224	-4.34507	-0.883867	2.88902	0.651175	-5.33655	-9.92606	-9.60582	-7.43554	6.33654	3.56291	0.478557	-7.11811	2.13399	-5.11625	-11.2994	-5.48212	-12.7073	-6.74061
4.52468	-18.0006	-7.47305	-7.02336	-3.59771	-17.2924	-2.35264	-3.64998	8.64863	-5.31965	-9.64444	-16.8627	-11.0261	2.07328	-7.058	7.9167	-4.6177	-6.40225	-0.408388	-9.89472	-7.96093	-5.75397	-4.67175	0.958614	-15.9675	1.63343	13.8443	-2.493		-0.93489	-10.3734	10.4788	-4.41156	-0.430581	3.176	0.660587	-5.47241	-9.59674	-9.06832	-6.9745	6.02717	3.98276	1.06389	-6.7942	1.82841	-4.6177	-11.1487	-5.36105	-12.1963	-6.5544
4.63012	-17.9576	-7.51588	-6.23287	-3.19753	-16.8598	-2.32417	-3.85327	8.53106	-4.9864	-9.75029	-16.9059	-10.5675	2.40875	-6.54807	7.90223	-4.06676	-6.10154	-0.961662	-9.39955	-7.16417	-5.34784	-5.01446	0.942928	-15.6827	1.64576	13.9532	-2.5995		-1.23211	-10.269	10.4542	-5.04936	0.0100235	3.44448	0.629025	-5.57432	-9.28079	-8.53075	-6.48072	5.70984	4.44244	1.6847	-6.46625	1.5513	-4.06676	-10.9453	-5.15122	-11.7024	-6.36437
4.76997	-17.833	-7.50984	-5.39592	-2.78156	-16.4903	-2.24271	-4.04683	8.41838	-4.75065	-9.84669	-16.8482	-10.0808	2.76792	-6.06378	7.81173	-3.64495	-5.77701	-1.42817	-8.86593	-6.412	-4.93084	-5.10659	0.991614	-15.3878	1.70761	14.1007	-2.6891		-1.42855	-10.1722	10.4545	-5.72156	0.460318	3.74882	0.609437	-5.61482	-8.94541	-8.02587	-5.95113	5.40653	4.96209	2.29791	-6.13828	1.28894	-3.64495	-10.7014	-4.87457	-11.2218	-6.18154
5.05497	-17.6187	-7.45902	-4.53808	-2.36014	-16.1856	-2.10011	-4.17739	8.30162	-4.60643	-9.89175	-16.7041	-9.57501	3.1683	-5.5776	7.64584	-3.0546	-5.4252	-1.79266	-8.28709	-5.85797	-4.5071	-5.23463	1.52325	-15.0374	1.77695	14.2943	-2.7669		-1.54589	-10.055	10.4724	-6.27693	0.897384	4.04996	0.588838	-5.56698	-8.61613	-7.54205	-5.39867	5.11379	5.51276	2.93841	-5.7751	1.08145	-3.0546	-10.4147	-4.51375	-10.7652	-5.95782
5.35196	-17.3511	-7.3828	-3.67231	-1.90771	-15.932	-1.92839	-4.29314	8.24762	-4.54368	-9.8916	-16.4802	-9.10361	3.58513	-5.11122	7.42014	-2.43398	-5.05787	-2.0898	-7.69053	-5.61176	-4.06031	-5.15373	1.85671	-14.7623	1.87225	14.2943	-2.8266		-1.59171	-9.91731	10.5159	-6.6943	1.34648	4.29346	0.590488	-5.42614	-8.26481	-7.10556	-4.8282	4.85451	6.08974	3.55033	-5.40308	0.914637	-2.43398	-10.0941	-4.11073	-10.3428	-5.70439
5.70194	-17.0258	-7.2839	-2.81179	-1.43806	-15.7151	-1.72575	-4.3676	8.21133	-4.52368	-9.81248	-16.1838	-8.62788	4.05936	-4.64628	7.17966	-1.78494	-4.65834	-2.31203	-7.06209	-5.37817	-3.61896	-4.97594	2.19902	-14.4436	1.96177	14.3808	-2.8798		-1.57389	-9.74379	10.5727	-6.7482	1.77165	4.44138	0.561512	-5.15792	-7.89764	-6.71356	-4.23768	4.62171	6.66078	4.15954	-4.98599	0.789987	-1.78494	-9.748	-3.6556	-9.94817	-5.41636
6.06351	-16.6632	-7.10909	-1.98142	-0.933925	-15.532	-1.51644	-4.40097	8.214	-4.55008	-9.64077	-15.8582	-8.20205	4.5662	-4.21723	6.91948	-1.21106	-4.25995	-2.48459	-6.44097	-5.20084	-3.12657	-4.13617	2.79983	-14.131	2.06364	14.2372	-2.9276		-1.52246	-9.54495	10.6504	-6.8815	2.21274	4.54198	0.4492	-4.78749	-7.55959	-6.36211	-3.64177	4.43706	7.19994	4.73143	-4.55002	0.699337	-1.21106	-9.37876	-3.19513	-9.59173	-5.07653
6.60826	-16.273	-6.90981	-1.19431	-0.40495	-15.3537	-1.32204	-4.30205	8.25935	-4.59767	-9.37493	-15.4959	-7.80751	5.14013	-3.8264	6.71687	-0.600137	-3.824	-2.58694	-5.82209	-5.06207	-2.6366	-2.80565	2.93134	-13.7873	2.17312	14.1677	-2.9832		-1.44025	-9.31602	10.728	-6.76344	2.6255	4.68076	0.42495	-4.29997	-7.28086	-6.06259	-3.05329	4.28937	7.71679	5.28879	-4.09224	0.614075	-0.600137	-8.99846	-2.70571	-9.27124	-4.71571
7.02973	-15.8555	-6.71116	-0.465741	0.159525	-15.1866	-1.11224	-4.15703	8.3585	-4.6734	-9.04297	-15.1567	-7.41941	5.74146	-3.48745	6.54571	0.0088	-3.41513	-2.63016	-5.2444	-4.91363	-2.11607	-2.61018	3.33691	-13.4494	2.29046	14.2825	-3.0479		-1.36596	-9.07175	10.8154	-6.4631	3.04399	4.92544	0.381887	-3.734	-7.02219	-5.7833	-2.49054	4.20086	8.2179	5.83739	-3.62226	0.554538	0.0088	-8.60054	-2.20581	-8.99078	-4.31539
7.37696	-15.4405	-6.49942	0.193676	0.742175	-15.0208	-0.90425	-3.87124	8.52237	-4.76023	-8.70282	-14.8137	-7.04937	6.37338	-3.14795	6.42948	0.6108	-3.00464	-2.59261	-4.71702	-4.7788	-1.60174	-2.75241	3.66936	-13.0919	2.44227	13.9318	-3.1298		-1.2975	-8.8068	10.8939	-6.3309	3.43069	5.2951	0.484538	-3.0662	-6.72087	-5.53701	-1.95184	4.16181	8.737	6.37427	-3.13892	0.496362	0.6108	-8.20336	-1.66128	-8.76118	-3.89981
7.87324	-15.0176	-6.3026	0.77273	1.3443	-14.8607	-0.696825	-3.46974	8.75947	-4.86743	-8.33682	-14.5153	-6.62123	7.00289	-2.76632	6.36319	1.18053	-2.6223	-2.47234	-4.25219	-4.60553	-1.05319	-2.57117	4.14849	-12.7481	2.60482	13.8739	-3.2348		-1.27694	-8.52215	10.9678	-6.37901	3.82768	5.7354	0.668687	-2.35651	-6.42154	-5.30405	-1.46282	4.1887	9.26037	6.92717	-2.61904	0.479925	1.18053	-7.79965	-1.11002	-8.55861	-3.48656
8.3279	-14.6217	-6.1171	1.26982	1.95752	-14.7076	-0.479863	-2.92942	9.02119	-5.00262	-7.98799	-14.2217	-6.16589	7.59915	-2.31682	6.34173	1.78851	-2.29532	-2.24915	-3.86509	-4.40919	-0.504713	-2.52629	4.65367	-12.3887	2.76101	13.8611	-3.3475		-1.29561	-8.21081	11.0288	-6.52761	4.19724	6.21278	0.95085	-1.59279	-6.10906	-5.06377	-1.00847	4.26891	9.78239	7.4561	-2.09386	0.473413	1.78851	-7.39794	-0.523184	-8.39552	-3.07449
8.89739	-14.239	-5.94073	1.69037	2.57704	-14.5494	-0.278413	-2.27694	9.51656	-5.16115	-7.61924	-13.9552	-5.64373	8.16654	-1.8073	6.37671	2.32581	-1.97975	-1.92597	-3.53311	-4.18786	0.046525	-2.455	5.05783	-12.0204	2.91325	13.7852	-3.465		-1.36169	-7.86131	11.0835	-6.87567	4.57322	6.6981	1.10065	-0.813875	-5.79723	-4.82648	-0.599601	4.41949	10.2783	7.989	-1.527	0.529112	2.32581	-6.99759	0.0694323	-8.25954	-2.69793
9.54936	-13.8853	-5.78752	2.04683	3.20574	-14.4048	-0.0758875	-1.5537	10.2579	-5.35097	-7.25005	-13.6839	-5.03613	8.67054	-1.26942	6.44502	2.83759	-1.73301	-1.5048	-3.25845	-3.91553	0.610038	-2.24853	5.42467	-11.6162	3.06907	13.8724	-3.5812		-1.45136	-7.47264	11.1396	-7.0119	4.93863	7.15854	1.2528	-0.0007125	-5.46564	-4.56227	-0.196787	4.62997	10.6985	8.47524	-0.95185	0.61255	2.83759	-6.6069	0.692107	-8.1406	-2.34472
9.91267	-13.5494	-5.62275	2.34585	3.83988	-14.2562	0.126388	-0.745475	11.0993	-5.54308	-6.85696	-13.3922	-4.38051	9.15876	-0.715533	6.58215	3.30297	-1.4471	-1.00076	-2.99859	-3.63819	1.17469	-1.83251	5.68772	-11.1563	3.20176	13.755	-3.6839		-1.54994	-7.04916	11.1959	-7.22719	5.32173	7.5802	1.21641	0.798288	-5.09841	-4.29076	0.173261	4.90932	11.0432	8.94309	-0.340175	0.760537	3.30297	-6.23538	1.31459	-8.04703	-2.0205
10.4332	-13.2245	-5.45284	2.60485	4.4965	-14.1139	0.322975	0.118222	12.0338	-5.74038	-6.46744	-13.0574	-3.65658	9.59945	-0.143283	6.7582	3.69146	-1.14245	-0.418312	-2.74812	-3.345	1.75638	-1.43803	5.94047	-10.6524	3.33689	13.7487	-3.7594		-1.63929	-6.62655	11.2691	-7.412	5.70845	7.95514	1.40873	1.59664	-4.70363	-4.00539	0.553514	5.25225	11.3113	9.3713	0.258537	0.94255	3.69146	-5.87405	1.96638	-7.9469	-1.71779
10.458	-12.924	-5.25605	2.84909	5.15958	-13.9627	0.5393	1.04934	13.025	-5.91442	-6.05756	-12.6391	-2.91969	10.0423	0.778633	6.99764	4.12161	-0.796897	0.228975	-2.48694	-3.06186	2.32441	-0.943547	6.33349	-10.1008	3.44379	13.9798	-3.8038		-1.68931	-6.21566	11.3522	-7.4761	6.10952	8.31792	1.63607	2.36855	-4.25857	-3.69033	0.920403	5.66397	11.562	9.77991	0.860038	1.18454	4.12161	-5.5353	2.61949	-7.86149	-1.41094
10.7875	-12.623	-5.04988	3.09483	5.84069	-13.8005	0.765663	2.00522	13.9938	-6.0657	-5.63503	-12.1567	-2.16876	10.4714	1.54527	7.29785	4.54985	-0.388885	0.93945	-2.2132	-2.77261	2.92011	-0.335447	6.67931	-9.53787	3.51224	13.9927	-3.8138		-1.70115	-5.83231	11.4651	-7.41917	6.53203	8.68688	1.87295	3.12454	-3.77597	-3.36851	1.31532	6.12763	11.8296	10.1648	1.44354	1.46804	4.54985	-5.20054	3.28563	-7.77037	-1.11125
11.1967	-12.3389	-4.80105	3.36617	6.51044	-13.6284	1.00657	2.98053	15.1503	-6.17342	-5.21234	-11.594	-1.43437	10.9167	2.32155	7.66393	5.03177	0.00562572	1.69549	-1.92128	-2.39847	3.50806	0.240933	7.0782	-8.95694	3.52503	14.2608	-3.7846		-1.65277	-5.4692	11.5855	-7.38101	6.97163	9.06554	2.15414	3.83577	-3.22781	-3.01614	1.70885	6.63708	12.1396	10.5282	1.99285	1.7987	5.03177	-4.87281	3.94459	-7.66941	-0.7906
11.542	-12.0452	-4.53559	3.66212	7.17425	-13.4229	1.27664	3.94368	16.248	-6.22332	-4.79241	-11.0151	-0.774045	11.3743	3.00578	8.11247	5.51526	0.470156	2.49981	-1.61236	-1.9725	4.11857	0.972767	7.43431	-8.38988	3.47968	14.3812	-3.7211		-1.55902	-5.11594	11.734	-7.35567	7.43163	9.46614	2.49191	4.51912	-2.62929	-2.649	2.14096	7.19044	12.5038	10.8976	2.50831	2.18359	5.51526	-4.53659	4.62225	-7.55637	-0.454925
12.2373	-11.7515	-4.21432	3.99539	7.7986	-13.2006	1.56316	4.91879	17.3429	-6.20692	-4.43506	-10.4138	-0.201077	11.8347	3.59097	8.62597	5.89703	0.90144	3.34015	-1.29258	-1.48594	4.7332	1.77515	7.86833	-7.8352	3.39163	14.3482	-3.6184		-1.39506	-4.75774	11.8899	-7.38171	7.89763	9.87186	2.84971	5.15731	-1.9854	-2.26258	2.57576	7.78134	12.8863	11.2496	2.96964	2.62049	5.89703	-4.18245	5.30839	-7.42207	-0.102063
12.3923	-11.4379	-3.87341	4.37464	8.40226	-12.9411	1.87597	5.83623	18.4133	-6.10427	-4.14794	-9.8426	0.233022	12.3207	4.05372	9.2325	6.2707	1.33603	4.22276	-0.956438	-0.9661	5.37451	2.62802	8.23811	-7.31388	3.24996	14.5043	-3.4853		-1.18234	-4.36615	12.0668	-7.15666	8.39289	10.2868	3.29692	5.76047	-1.32154	-1.8397	3.0452	8.39521	13.2931	11.5969	3.41819	3.13194	6.2707	-3.81102	6.01691	-7.27806	0.28335
13.0492	-11.0947	-3.49031	4.79205	8.95927	-12.6629	2.21261	6.71252	19.3531	-5.94738	-3.95714	-9.28905	0.562843	12.7982	4.45952	9.91644	6.70177	1.75458	5.12758	-0.612337	-0.4391	6.03201	3.46233	8.74247	-6.80509	3.07464	14.6206	-3.3227		-0.912298	-3.93966	12.2441	-7.02496	8.8907	10.7176	3.78863	6.32209	-0.595443	-1.40561	3.52005	9.02164	13.7022	11.9249	3.80725	3.69789	6.70177	-3.40638	6.75522	-7.10884	0.68315
13.2975	-10.7229	-3.09695	5.25376	9.48256	-12.3551	2.55809	7.54253	20.2632	-5.72547	-3.80672	-8.77764	0.755886	13.29	4.83328	10.69	7.11185	2.11495	6.06058	-0.26415	0.0877	6.69831	4.47071	9.43136	-6.3372	2.86291	14.7688	-3.1392		-0.596673	-3.44644	12.4291	-6.86637	9.40445	11.1819	4.17737	6.8635	0.2101	-0.93645	4.04369	9.66395	14.1452	12.2417	4.18915	4.35273	7.11185	-2.98551	7.53866	-6.92448	1.11641
13.8544	-10.3078	-2.67541	5.74539	9.94211	-12.0247	2.92309	8.34177	21.1014	-5.46833	-3.70869	-8.30768	0.829821	13.7514	5.23518	11.5367	7.47945	2.48748	7.00174	0.0799875	0.574843	7.37436	5.40546	9.94757	-5.82553	2.64103	14.7847	-2.9337		-0.229965	-2.89886	12.6104	-6.5733	9.90774	11.6982	4.49683	7.38553	0.997429	-0.450425	4.58097	10.293	14.631	12.5415	4.54854	5.06319	7.47945	-2.53756	8.35892	-6.72034	1.57049
14.5131	-9.86134	-2.25342	6.26593	10.3486	-11.684	3.29988	9.06806	21.8802	-5.1588	-3.59403	-7.87424	0.84307	14.2227	5.65847	12.4505	7.77981	2.76964	7.93639	0.42275	1.02683	8.04438	6.47525	10.3581	-5.33154	2.41133	14.79	-2.7232		0.178884	-2.2793	12.7845	-6.30717	10.4202	12.228	4.93957	7.90409	1.79901	0.04945	5.15526	10.8983	15.1474	12.8134	4.93323	5.85546	7.77981	-2.0923	9.20609	-6.50583	2.03704
15.1278	-9.36421	-1.83692	6.79339	10.6759	-11.3227	3.67912	9.76287	22.593	-4.8	-3.46908	-7.49314	0.619476	14.6757	6.1511	13.4339	8.12596	3.04771	8.82659	0.759387	1.40781	8.72268	7.52545	10.8753	-4.77925	2.19665	14.9315	-2.5086		0.614689	-1.61381	12.9454	-5.99324	10.9056	12.7363	5.36454	8.41878	2.5818	0.566738	5.76489	11.459	15.6918	13.097	5.32266	6.68965	8.12596	-1.65429	10.0692	-6.26996	2.51852
15.7338	-8.83673	-1.43317	7.30722	10.9347	-10.9633	4.0681	10.4088	23.2395	-4.39633	-3.28999	-7.14502	0.118489	15.1193	6.6774	14.4454	8.3678	3.27677	9.6443	1.09844	1.66741	9.38279	8.4376	11.4871	-4.22569	2.00142	14.8914	-2.2886		1.0799	-0.893425	13.0855	-5.73916	11.3709	13.1944	5.80462	8.9302	3.29194	1.06176	6.43296	11.9708	16.2403	13.3541	5.74304	7.5866	8.3678	-1.24283	10.9182	-6.02217	2.98625
16.1191	-8.27851	-1.05849	7.79835	11.1281	-10.5885	4.45291	11.0485	23.8489	-3.92088	-3.05011	-6.85232	0.0433897	15.5555	7.19903	15.4894	8.63061	3.4693	10.3735	1.44159	1.80854	10.0389	9.35059	12.2327	-3.64942	1.84144	14.8422	-2.072		1.55147	-0.13535	13.2152	-5.45089	11.7967	13.6102	6.22645	9.42819	3.94862	1.54831	7.16097	12.4089	16.8133	13.6094	6.2022	8.50207	8.63061	-0.883238	11.7411	-5.75431	3.45196
16.5245	-7.70811	-0.700148	8.25119	11.2839	-10.2244	4.83545	11.6494	24.4036	-3.39247	-2.725	-6.58705	-0.135463	15.9774	7.75188	16.5227	8.90173	3.6949	10.9951	1.79509	1.86646	10.677	10.2027	12.9137	-3.07015	1.71951	14.9768	-1.8619		2.03132	0.651637	13.3198	-5.23541	12.192	14.0134	6.7298	9.92892	4.59279	1.99179	7.94447	12.7787	17.4	13.829	6.67895	9.43185	8.90173	-0.577562	12.5107	-5.46702	3.89409
16.7913	-7.13886	-0.393508	8.67571	11.4116	-9.86019	5.22381	12.2382	24.9493	-2.78182	-2.30468	-6.37387	-0.295593	16.4038	8.24207	17.5441	9.10284	3.89197	11.5233	2.1536	1.87079	11.3119	10.9553	13.5159	-2.50344	1.63948	15.1131	-1.6627		2.49142	1.45099	13.4094	-4.9439	12.5398	14.3962	7.25071	10.4262	5.17266	2.38115	8.80136	13.0714	18.0212	14.0433	7.18676	10.3458	9.10284	-0.34925	13.2323	-5.17128	4.30389
16.8942	-6.58668	-0.108644	9.05295	11.5318	-9.5054	5.60061	12.8407	25.4712	-2.10755	-1.80718	-6.19845	-0.472821	16.8053	8.6725	18.5172	9.3425	4.17453	11.9527	2.51638	1.82571	11.9311	11.613	14.1282	-1.91693	1.6069	15.2296	-1.4714		2.94189	2.23609	13.4651	-4.72061	12.8491	14.7711	7.7028	10.9287	5.68176	2.72086	9.70725	13.2875	18.6777	14.2211	7.69311	11.2301	9.3425	-0.177237	13.8759	-4.84467	4.69297
16.9668	-6.07421	0.115296	9.39041	11.6551	-9.16348	5.97419	13.439	25.9793	-1.36178	-1.20722	-6.07365	-0.659058	17.2192	9.03472	19.4278	9.60184	4.45045	12.3188	2.8924	1.75964	12.5358	11.9255	14.7599	-1.34457	1.61865	15.4464	-1.3024		3.35927	3.005	13.4912	-4.54083	13.1213	15.166	8.12786	11.43	6.14772	2.98284	10.6723	13.4215	19.3646	14.3612	8.23643	12.0643	9.60184	-0.074425	14.4564	-4.51233	5.02965
17.0414	-5.60018	0.318343	9.69602	11.7909	-8.82145	6.3447	14.054	26.4784	-0.5595	-0.556942	-6.00264	-0.909742	17.6163	9.33598	20.2692	9.7591	4.74009	12.6147	3.27644	1.71746	13.1229	12.1058	15.2737	-0.740984	1.66611	15.5395	-1.1476		3.75024	3.72479	13.4649	-4.29547	13.3603	15.6409	8.56477	11.9421	6.53407	3.20023	11.6489	13.4913	20.0886	14.4671	8.76999	12.8229	9.7591	-0.0165875	14.9553	-4.15016	5.33631
17.2097	-5.18437	0.454177	9.96172	11.9258	-8.49052	6.70656	14.6813	26.9431	0.271083	0.185183	-5.98263	-1.23386	18.0243	9.6231	21.0117	9.94445	5.04141	12.8828	3.68624	1.71273	13.6867	12.695	15.8455	-0.158533	1.73489	15.5994	-1.0159		4.10594	4.40491	13.3891	-4.15653	13.5682	16.2451	8.94829	12.4674	6.9013	3.35686	12.651	13.4893	20.8297	14.5222	9.32799	13.5081	9.94445	0.01225	15.3914	-3.781	5.59515
17.4354	-4.81728	0.575445	10.2016	12.0515	-8.14746	7.07423	15.293	27.4005	1.1222	0.96856	-6.02458	-1.64661	18.4272	9.95103	21.6689	10.0663	5.29515	13.1085	4.12731	1.78477	14.2114	13.2002	16.3035	0.442227	1.82421	15.7027	-0.9046		4.43636	5.01164	13.2573	-4.00873	13.7438	16.9399	9.30645	13.0057	7.21474	3.45942	13.5993	13.4136	21.6051	14.5563	9.88326	14.0961	10.0663	0.02485	15.7397	-3.39349	5.80756
17.3356	-4.49838	0.640965	10.393	12.1562	-7.79931	7.44149	16.6082	27.8173	1.94932	1.83685	-6.10293	-2.15796	18.8358	10.296	22.2112	10.2156	5.5927	13.3138	4.6265	1.90471	14.6917	13.5471	16.7486	1.00727	1.91575	15.8654	-0.8205		4.74819	5.5603	13.0763	-3.91279	13.8873	17.6347	9.67752	13.5509	7.51252	3.52522	14.5126	13.2668	22.402	14.5375	10.4479	14.6	10.2156	0.0532625	16.0368	-2.99165	6.0028
17.3646	-4.20164	0.691799	10.547	12.2318	-7.43115	7.81032	17.4871	28.1993	2.75228	2.73012	-6.2403	-2.71421	19.2434	10.6642	22.6719	10.3767	5.83531	13.4713	5.18545	2.0493	15.1243	13.5595	16.9578	1.57475	2.01713	15.8991	-0.7639		5.04147	6.03012	12.8422	-3.81371	13.9886	18.2298	10.0654	14.0943	7.78036	3.53709	15.3178	13.0482	23.2327	14.52	10.9993	15.0038	10.3767	0.086525	16.254	-2.59003	6.15696
17.328	-3.91338	0.683718	10.6573	12.2646	-7.0506	8.1934	18.0525	28.5291	3.49265	3.66281	-6.40621	-3.27817	19.6341	11.0026	23.038	10.5749	6.09968	13.6017	5.80541	2.20804	15.4952	13.8179	17.1781	2.10651	2.11744	16.0594	-0.7387		5.33274	6.42759	12.5574	-3.73927	14.0338	18.708	10.4743	14.6307	8.0068	3.53185	16.0558	12.753	24.101	14.4627	11.5319	15.3355	10.5749	0.15505	16.4078	-2.17695	6.30281
17.7503	-3.60474	0.644549	10.7068	12.2567	-6.66425	8.58534	18.3204	28.7836	4.15918	4.57796	-6.61078	-3.7593	20.0181	11.3797	23.3241	10.5438	6.38047	13.6801	6.47023	2.34101	15.7873	13.9044	17.4597	2.61411	2.24638	16.0048	-0.7333		5.61581	6.73463	12.2245	-3.55737	14.0074	19.1359	10.7442	15.1348	8.21235	3.48845	16.6358	12.3688	25.0148	14.4049	12.0584	15.5826	10.5438	0.2473	16.4567	-1.78728	6.4309
18.0749	-3.27254	0.540313	10.6947	12.2012	-6.27395	8.98472	18.5199	28.9768	4.73968	5.44924	-6.82939	-4.12029	20.3542	11.7598	23.5388	10.4294	6.66598	13.7102	7.15698	2.45373	15.9962	13.7918	17.3756	3.07629	2.42151	16.1691	-0.8246		5.9065	6.95066	11.8339	-3.43963	13.8841	19.5597	11.0774	15.5878	8.35202	3.4217	17.1012	11.8991	25.9785	14.307	12.561	15.7643	10.4294	0.380675	16.4244	-1.4064	6.53857
18.2686	-2.90952	0.371711	10.5991	12.0909	-5.91319	9.38461	18.5965	29.0675	5.20755	6.28028	-7.08028	-4.31226	20.6568	12.1086	23.6722	10.2303	7.02446	13.6672	7.8574	2.50517	16.1146	13.6424	17.2919	3.48671	2.69507	16.0666	-0.9295		6.18598	7.07508	11.3741	-3.36541	13.6349	19.9771	11.4355	15.9562	8.45648	3.34424	17.3812	11.324	26.9691	14.1844	13.0651	15.8831	10.2303	0.551525	16.2703	-1.07369	6.6492
18.3369	-2.51425	0.106154	10.4264	11.9046	-5.60214	9.76261	18.5893	29.0805	5.56358	7.0226	-7.3799	-4.29997	20.8895	12.4221	23.7461	10.0215	7.36402	13.5389	8.5292	2.47327	16.1325	13.4009	17.075	3.8354	3.11186	15.7789	-1.1064		6.46289	7.10259	10.8338	-3.29186	13.23	20.3181	11.7209	16.2249	8.47578	3.23624	17.5243	10.6474	27.9759	14.0181	13.5345	15.9512	10.0215	0.753038	16.0014	-0.794329	6.72444
18.519	-2.10396	-0.274795	10.1534	11.6317	-5.37777	10.108	18.4366	28.9915	5.7778	7.7184	-7.74294	-4.10738	21.0516	12.7122	23.7182	9.68548	7.75259	13.2816	9.14989	2.3409	16.039	13.3056	16.8877	4.12847	3.7255	15.3902	-1.3968		6.71151	7.03697	10.1952	-3.24663	12.637	20.5385	11.9579	16.3574	8.4269	3.1249	17.4616	9.85275	28.9412	13.7935	13.9865	15.9714	9.68548	1.0001	15.576	-0.593149	6.78389
18.1448	-1.69773	-0.800293	9.76994	11.2443	-5.26735	10.4028	18.1479	28.799	5.85503	8.30761	-8.21362	-3.74266	21.1094	12.9636	23.6172	9.20175	8.11179	12.8605	9.68844	2.05817	15.8176	12.9636	16.5773	4.3587	4.57922	14.9768	-1.7765		6.91884	6.86939	9.43994	-3.29073	11.8143	20.6622	11.9751	16.343	8.34253	2.97682	17.2382	8.95721	29.8163	13.5021	14.3605	15.9376	9.20175	1.24961	15.0016	-0.493039	6.80721
17.693	-1.32989	-1.50974	9.27068	10.7117	-5.30196	10.6099	17.6983	28.5	5.78558	8.82656	-8.80022	-3.28371	21.0474	13.1977	23.3898	8.5691	8.39828	12.2369	10.1184	1.64476	15.4612	12.5351	16.0632	4.53568	5.66142	14.3965	-2.299		7.04797	6.60359	8.53679	-3.34237	10.732	20.7291	11.8511	16.156	8.11598	2.79453	16.7945	7.93745	30.5241	13.1155	14.6452	15.8552	8.5691	1.50106	14.2198	-0.504202	6.77441
17.4076	-1.02281	-2.4172	8.64312	9.99082	-5.5223	10.7099	17.0309	28.0503	5.5597	9.16176	-9.55119	-2.78963	20.8343	13.3803	23.0463	7.63072	8.5715	11.3732	10.4069	1.10244	14.9405	12.1009	15.4622	4.68411	6.96184	13.8482	-2.9569		7.06665	6.22581	7.47069	-3.6754	9.36035	20.7881	11.8938	15.7866	7.78794	2.56898	16.1706	6.81977	30.9851	12.6433	14.7913	15.7011	7.63072	1.7013	13.2225	-0.671064	6.68686
16.738	-0.836773	-3.5656	7.89407	9.05299	-5.95712	10.6773	16.1345	27.4936	5.16708	9.31569	-10.4626	-2.32526	20.4223	13.4473	22.5487	6.73984	8.50607	10.2269	10.5315	0.463914	14.2608	11.5527	14.529	4.78861	8.39407	12.8721	-3.7084		6.93466	5.7274	6.2054	-3.80647	7.67571	20.8319	11.8568	15.217	7.31654	2.25489	15.3211	5.59785	31.1335	12.0413	14.7818	15.4629	6.73984	1.82092	11.9717	-0.993907	6.48474
15.7199	-0.725732	-4.95867	6.99436	7.86029	-6.65051	10.4857	14.9312	26.8562	4.57947	9.23699	-11.5901	-1.99505	19.785	13.2845	21.8688	5.61453	8.21604	8.76437	10.4732	-0.220986	13.4002	10.9095	13.4666	4.77595	9.90211	11.7056	-4.7469		6.60015	5.13002	4.72802	-4.24973	5.65475	20.817	11.5681	14.4307	6.74937	1.85584	14.2941	4.31177	30.8952	11.314	14.5851	15.1028	5.61453	1.81717	10.4765	-1.5198	6.16092
14.4942	-0.869136	-6.63521	5.95067	6.3793	-7.61576	10.1255	13.4255	26.1439	3.78205	8.82329	-12.9323	-1.84805	18.866	12.8275	21.0084	4.29949	7.60136	6.96534	10.1945	-0.946829	12.3677	10.0808	12.1571	4.67954	11.3544	10.1695	-6.0152		6.02195	5.16466	3.02486	-4.77693	3.29621	20.6869	11.2121	13.412	5.92937	1.32048	13.0559	2.95165	30.2335	10.4308	14.1539	14.5951	4.29949	1.62997	8.72192	-2.24368	5.66375
12.9343	-1.2064	-8.56585	4.7565	4.58944	-8.8924	9.57256	11.5587	25.3317	2.73752	8.03441	-14.5091	-1.96051	17.6374	12.0529	19.8995	2.43321	6.67781	4.81699	9.67072	-1.65429	11.1476	8.78989	10.7195	4.54479	12.6935	8.80976	-7.3869		5.15312	4.54183	1.11161	-5.54291	0.610291	20.417	10.6697	12.1244	5.0529	0.64175	11.6486	1.55125	29.1193	9.39223	13.4685	13.8922	2.43321	1.23539	6.74456	-3.20191	4.95242
10.8306	-1.78237	-10.7741	3.40316	2.48609	-10.5308	8.81264	9.37526	24.3825	1.43375	6.99835	-16.2955	-2.35518	16.0496	10.9771	18.5589	0.25355	5.44765	2.33141	8.86979	-2.34589	9.76019	7.20527	8.99851	4.14746	13.8467	6.53799	-8.9503		3.98296	3.78984	-0.988313	-6.40261	-2.38816	20.0328	9.7924	10.5578	3.98707	-0.192912	10.0803	0.107438	27.5764	8.18704	12.4687	12.9574	0.25355	0.567975	4.5708	-4.40224	4.01513
8.37364	-2.61358	-13.2026	1.89825	0.0765	-12.5365	7.84494	6.91427	23.3191	-0.142517	5.74874	-18.2602	-3.06165	14.1029	9.58303	17.0185	-2.10606	3.87155	-0.458325	7.75965	-3.06703	8.21166	5.62455	7.00506	3.42844	14.7736	4.73203	-10.7496		2.49796	2.91199	-3.23895	-7.518	-5.66291	19.5012	8.75018	8.68125	2.74412	-1.2123	8.41062	-1.34765	25.6271	6.81836	11.1433	11.7654	-2.10606	-0.369337	2.25772	-5.84829	2.80739
5.8474	-3.67493	-15.8392	0.231182	-2.62426	-14.8882	6.65809	4.23076	22.0853	-1.98755	4.01479	-20.3337	-4.10031	11.7927	7.80667	15.3721	-4.80575	1.99317	-3.47887	6.28963	-3.89517	6.53126	3.31463	4.99029	2.60373	15.4626	2.8533	-12.7859		0.730123	1.90426	-5.57946	-8.835	-9.15192	18.7229	7.50739	6.50389	1.26585	-2.38666	6.52169	-2.82445	23.2997	5.32003	9.44593	10.2919	-4.80575	-1.60999	-0.359476	-7.55955	1.35858
3.57676	-4.97158	-18.5729	-1.56622	-5.55334	-17.539	5.24954	1.47095	20.6648	-4.0612	2.02749	-22.409	-5.42939	9.15245	5.5895	13.6102	-7.88864	-0.25162	-6.6443	4.40949	-4.99236	4.75892	0.70472	3.14058	1.70748	15.8959	0.725444	-14.9171		-1.27972	1.08534	-7.9624	-10.5098	-12.7682	17.5964	5.97066	4.02538	-0.355317	-3.72605	4.54971	-4.293	20.6274	3.7072	7.41728	8.54781	-7.88864	-3.13483	-3.07871	-9.5152	-0.34455
0.9924	-6.42661	-21.3587	-3.48031	-8.63209	-20.5254	3.62445	-1.29202	19.1595	-6.32963	0.128417	-24.1537	-7.01468	6.24795	2.95083	11.7904	-11.1731	-2.79532	-9.82188	2.0559	-6.43183	2.93216	-1.84397	0.657715	0.352805	16.1022	-1.59198	-17.3703		-3.45409	-0.464086	-10.3063	-12.2323	-16.4183	16.1407	4.21596	1.31123	-2.17368	-5.18845	2.52871	-5.7525	17.6078	2.04126	5.07536	6.55342	-11.1731	-4.89691	-5.8328	-11.7224	-2.27318
-1.74763	-8.00294	-24.0507	-5.48416	-11.7281	-23.8274	1.7822	-3.846	17.6486	-8.71267	-2.02597	-25.775	-8.7677	3.16956	-0.00465	9.99329	-14.3785	-5.59426	-12.8787	-0.789512	-8.25314	1.1252	-4.62247	-2.04277	-1.32015	16.0877	-4.54269	-19.9798		-5.7028	-2.11621	-12.5606	-13.8183	-19.9626	14.4072	2.22045	-1.58937	-4.15558	-6.7357	0.556583	-7.1576	14.2685	0.376929	2.50436	4.39487	-14.3785	-6.85288	-8.36944	-14.1349	-4.37017
-4.21981	-9.59254	-26.5621	-7.53878	-14.6945	-27.2947	-0.255725	-6.16188	16.0753	-11.1236	-4.85051	-26.9884	-10.6186	0.043525	-3.08655	8.25588	-17.3587	-8.55013	-15.6514	-4.13395	-10.4161	-0.617112	-7.58874	-5.00863	-2.51701	15.8094	-7.43864	-22.6625		-7.90928	-3.76789	-14.6205	-15.7161	-23.2461	12.4724	-0.0317125	-4.5562	-6.1321	-8.32532	-1.24421	-8.48659	10.6452	-1.19189	-0.203962	2.15655	-17.3587	-8.87989	-10.612	-16.7119	-6.60444
-6.49359	-11.0817	-28.7306	-9.59718	-17.3172	-30.6989	-2.46389	-8.03663	14.2814	-13.4526	-7.41671	-27.841	-12.4792	-2.99465	-6.03793	6.71852	-19.7967	-11.4623	-18.0099	-7.52787	-12.7574	-2.19338	-10.5791	-7.93292	-3.4233	15.2792	-10.9011	-25.3246		-9.94534	-5.2893	-16.43	-17.4539	-26.0912	10.1777	-2.5281	-7.46384	-8.09538	-9.86701	-2.81275	-9.67545	6.82744	-2.58914	-2.90841	-0.0209125	-19.7967	-10.8809	-12.7426	-19.3891	-8.8581
-8.18224	-12.3488	-30.4761	-11.5961	-19.3991	-33.9	-4.8261	-9.48242	12.1791	-15.5831	-9.17404	-28.3523	-14.2468	-5.78242	-8.5323	5.41733	-21.3971	-14.1288	-19.82	-12.5507	-15.1194	-3.56438	-13.3272	-10.843	-5.04805	14.6135	-14.6889	-27.8386		-11.6854	-6.51356	-17.8846	-18.7886	-28.3429	7.60074	-5.12919	-10.1314	-9.93368	-11.3066	-4.15961	-10.6954	2.95107	-3.75394	-5.44559	-2.01361	-21.3971	-12.6854	-14.7165	-22.071	-11.0702
-9.28866	-13.2401	-31.6746	-13.4979	-20.7436	-36.9015	-7.29306	-10.386	10.2108	-17.4062	-11.515	-28.5372	-15.8664	-8.17839	-10.2501	4.48505	-22.1701	-16.2437	-21.0052	-17.0758	-17.2786	-4.64285	-15.5958	-13.2748	-6.48045	13.7073	-18.1948	-29.9828		-13.0052	-7.33656	-18.9404	-19.5086	-29.9932	4.46404	-7.86559	-12.4058	-11.3473	-12.552	-5.05698	-11.497	-0.818438	-4.6304	-7.66125	-3.68998	-22.1701	-14.1777	-16.5106	-24.6603	-13.1328
-9.68629	-13.6638	-32.2942	-15.2471	-21.2464	-39.5166	-9.81188	-10.8199	8.29001	-18.8011	-14.5793	-28.2938	-17.2559	-10.0605	-10.9301	3.90762	-22.132	-17.608	-21.5115	-20.7586	-19.058	-5.40963	-17.6425	-15.4446	-7.82357	12.7249	-22.084	-31.5861		-13.8187	-7.67074	-19.5374	-19.6534	-30.9781	1.3574	-10.5316	-14.1386	-12.4403	-13.5335	-5.64008	-12.0513	-4.2795	-5.20513	-9.3701	-4.97549	-22.132	-15.2507	-18.0346	-27.0546	-14.919
-9.2861	-13.5242	-32.3256	-16.8126	-20.8841	-41.3908	-12.3313	-10.7714	6.37671	-19.7304	-15.2433	-27.7051	-18.3951	-11.3918	-10.485	3.69473	-21.0969	-18.1442	-21.3562	-23.7796	-20.3982	-5.83596	-18.9163	-16.0991	-8.59892	11.7564	-25.7627	-32.529		-14.087	-7.55391	-19.6946	-19.411	-31.3824	-2.22914	-13.1297	-15.2445	-13.1784	-14.2323	-5.93572	-12.3246	-7.2832	-5.46126	-10.4768	-5.8453	-21.0969	-15.8673	-18.6263	-29.1625	-16.4154
[truncated: 7 more columns]

## Sheet: Muscle Displacement
Pre Muscle Displacement																													Post Muscle Displacement
ID1	ID2	ID3	ID4	ID5	ID6	ID7	ID8	ID9	ID10	ID11	ID12	ID13	ID14	ID1	ID2	ID3	ID4	ID5	ID6	ID7	ID8	ID9	ID10	ID11	ID12	ID13	ID14		ID1	ID2	ID3	ID4	ID5	ID6	ID7	ID8	ID9	ID10	ID11	ID12	ID13	ID14	ID1	ID2	ID3	ID4	ID5	ID6	ID7
SRT	SRT	SRT	SRT	SRT	SRT	SRT	SRT	SRT	SRT	SRT	SRT	SRT	SRT	LRT	LRT	LRT	LRT	LRT	LRT	LRT	LRT	LRT	LRT	LRT	LRT	LRT	LRT		SRT	SRT	SRT	SRT	SRT	SRT	SRT	SRT	SRT	SRT	SRT	SRT	SRT	SRT	LRT	LRT	LRT	LRT	LRT	LRT	LRT
-0.0442857	0.0293786	-0.165931	-0.0192469	0.129438	0.0152375	0.0121375	-0.0146775	-0.135301	0.04675	-0.0209432	-0.0194823	0.140953	0.0113875	-0.0691833	-0.0553908	-0.0005375	-0.000894197	0.006425	-0.0029875	-0.00641429	0.063475	0	0.0450332	0.16661	-0.0218947	-0.12962	-0.0041		4.2565e-05	0.122112	0.0344375	-0.0163	0	-0.0129112	-0.003625	-0.009275	0.0138286	0.00345	0	-0.534663	0.0626125	0.0330429	0.034225	0.043625	-0.0005375	0.057275	0	-0.0129112	0.0032125
-0.473636	0.333134	-0.895484	-0.441836	0.8426	0.156362	-0.237388	-0.139685	-1.79992	0.581383	-0.00845684	-0.157192	1.69857	0.114325	-0.3676	-0.578012	0.108613	0.00195644	-0.0196625	-0.053525	-0.2586	0.5354	-1.79992	0.0675328	0.434143	-0.268129	-0.136154	-0.0334		0.00243471	0.924525	0.204937	-0.261195	0.215002	-0.156174	0.275744	-0.0462125	0.131371	0.0674625	-0.0782748	-1.53194	0.69145	0.266971	0.320713	0.287775	0.108613	0.67255	0.233727	-0.156174	0.191938
-0.973314	0.670443	-1.47732	-1.09343	1.514	0.312188	-0.451775	-0.256853	-2.8881	1.07988	0.0678039	-0.343866	1.55963	0.257925	-0.5519	-1.15046	0.33215	0.121014	-0.223688	-0.131938	-0.347129	0.993162	-2.8881	-0.506353	0.175696	-0.697526	-0.746868	-0.0526		0.0603695	1.82028	0.245525	-0.56249	0.406708	-0.303768	0.567531	-0.15165	0.165343	0.09325	-0.247091	-0.9938	1.368	0.521957	0.70605	0.4901	0.33215	1.26494	0.35675	-0.303768	0.504475
-1.23107	1.02586	-2.23489	-2.0146	2.13422	0.449613	-0.608838	-0.643303	-3.53561	1.50557	0.176116	-0.615084	1.32874	0.446575	-0.657967	-1.75428	0.616925	0.309072	-0.583	-0.238313	-0.1894	1.38243	-3.53561	-0.750429	-0.00918244	-1.31419	-1.53495	-0.072		0.10826	2.74677	0.162225	-0.875748	0.559127	-0.447684	0.83815	-0.371188	0.0791	0.052075	-0.41205	-1.57607	2.1077	0.803514	1.16204	0.656112	0.616925	1.78872	0.351739	-0.447684	0.899138
-1.13984	1.35855	-2.95005	-3.21792	2.70728	0.555713	-0.72105	-1.10949	-4.57671	1.83738	0.261921	-0.96004	2.04366	0.717688	-0.803883	-2.31329	1.00019	0.486376	-1.04874	-0.331825	0.170757	1.7119	-4.57671	-0.556437	0.014531	-2.07502	-2.16706	-0.0873		0.170715	3.66717	-0.0362125	-1.1901	0.698227	-0.570622	1.07525	-0.615962	-0.145229	-0.027175	-0.475324	-3.25549	2.90137	1.06506	1.66975	0.789675	1.00019	2.23732	0.267611	-0.570622	1.39016
-0.919929	1.6385	-3.64736	-4.70334	3.23223	0.5961	-0.806825	-1.48238	-6.15317	2.06625	0.354845	-1.35022	3.27692	0.957475	-0.999217	-2.82452	1.39771	0.71287	-1.54149	-0.3914	0.780514	1.93084	-6.15317	-0.264665	0.0880852	-2.98974	-2.65984	-0.122		0.191959	4.5301	-0.343763	-1.46972	0.795084	-0.688364	1.23913	-1.05779	-0.515771	-0.161362	-0.523813	-4.75868	3.69283	1.32704	2.18605	0.89395	1.39771	2.5714	0.153642	-0.688364	1.91148
-0.550886	1.86636	-4.08477	-6.43545	3.70649	0.571338	-0.884288	-1.81016	-7.69777	2.16155	0.444764	-1.73816	4.11369	1.20714	-1.20538	-3.21313	1.77651	0.865459	-2.00309	-0.392713	1.59746	2.07049	-7.69777	-0.657218	-0.0936448	-4.00285	-3.29559	-0.1749		0.148409	5.28878	-0.7395	-1.75282	0.887528	-0.783539	1.29234	-1.50582	-1.00183	-0.342313	-0.561465	-5.83108	4.36717	1.51666	2.68668	0.95605	1.77651	2.76889	0.0647571	-0.783539	2.4548
-0.167579	2.01928	-4.4851	-8.34836	4.12724	0.481575	-0.99195	-2.069	-8.82889	2.14	0.547986	-2.09175	4.08199	1.43484	-1.3272	-3.49832	2.34045	1.02288	-2.3805	-0.324338	2.51716	2.12369	-8.82889	-1.89755	-0.0646944	-5.12674	-4.29369	-0.2633		0.0132675	5.91341	-1.22948	-2.02594	0.933704	-0.866339	1.16534	-1.88215	-1.54266	-0.555412	-0.547288	-6.43198	4.8127	1.67997	3.12867	0.976187	2.34045	2.8067	5.98796e-05	-0.866339	2.98475
0.178693	2.16301	-4.88571	-10.358	4.45934	0.3564	-1.1565	-2.40625	-9.65066	1.98212	0.687189	-2.42263	3.72088	1.62579	-1.64028	-3.64971	3.02946	1.11624	-2.67293	-0.209675	3.48339	2.10326	-9.65066	-2.87981	0.219043	-6.29512	-5.25388	-0.3846		-0.262418	6.35866	-1.80125	-2.23151	0.983479	-0.945721	0.90405	-2.20959	-2.07669	-0.804013	-0.471945	-8.12914	4.9243	1.76599	3.46712	0.925338	3.02946	2.66703	-0.0104459	-0.945721	3.44795
0.193329	2.30929	-5.30875	-12.3323	4.6601	0.242725	-1.40521	-2.89251	-10.4587	1.71675	0.871067	-2.74499	3.73626	1.76514	-1.74663	-3.64501	3.40309	1.16717	-2.87058	-0.0341375	4.30539	2.0259	-10.4587	-4.02	0.566013	-7.4748	-6.19927	-0.5301		-0.696756	6.65845	-2.46636	-2.43497	0.982486	-1.02003	0.506706	-2.64304	-2.58624	-1.05113	-0.342082	-9.05143	4.65431	1.79954	3.66743	0.798388	3.40309	2.38388	0.0160363	-1.02003	3.85328
-0.347514	2.52637	-5.94792	-14.1541	4.68492	0.184975	-1.76315	-3.37233	-11.2516	1.36898	1.09857	-3.09049	3.72016	1.83771	-1.54663	-3.47615	3.85369	1.23102	-2.99289	0.158137	4.88967	1.89406	-11.2516	-5.54512	0.866184	-8.60725	-7.10077	-0.6964		-1.31184	6.80565	-3.19974	-2.693	0.986114	-1.10759	-0.0472562	-3.11908	-3.10891	-1.30389	-0.187537	-9.91449	4.03584	1.77317	3.708	0.567263	3.85369	1.97541	0.106932	-1.10759	4.14054
-1.40133	2.84189	-6.54302	-15.6917	4.53413	0.229488	-2.19034	-3.91252	-11.8309	0.962133	1.36018	-3.59613	3.39646	1.8544	-1.35588	-3.11784	4.21528	1.20888	-3.04861	0.352175	5.16341	1.74405	-11.8309	-6.43244	1.327	-9.6155	-8.14965	-0.8722		-2.09241	6.88161	-3.99728	-3.05468	0.947666	-1.20833	-0.881022	-3.59795	-3.58826	-1.53126	-0.00916937	-10.9373	3.19615	1.6964	3.57946	0.254875	4.21528	1.50959	0.258092	-1.20833	4.32273
-2.58046	3.2569	-7.15919	-16.8405	4.22765	0.396188	-2.64257	-4.38151	-12.206	0.5484	1.64546	-4.06104	2.76301	1.83789	-1.18655	-2.61613	4.70265	1.21691	-3.06405	0.48365	5.08633	1.54619	-12.206	-6.31905	2.11703	-10.4699	-9.24184	-1.0682		-2.70209	6.90491	-4.83277	-3.49317	0.926292	-1.32999	-1.74063	-4.08117	-4.00801	-1.71481	0.147366	-11.3552	2.34063	1.59976	3.29049	-0.136887	4.70265	1.02385	0.513774	-1.32999	4.39907
-4.01458	3.76374	-7.57733	-17.5407	3.83502	0.6863	-3.1067	-4.69197	-12.4405	0.141667	1.90784	-4.48791	2.06916	1.78934	-1.0845	-1.95789	5.0688	1.14374	-3.07088	0.5607	4.78419	1.34044	-12.4405	-7.14535	3.20256	-11.101	-10.2102	-1.2891		-3.76485	6.9745	-5.69196	-3.99417	0.885199	-1.47154	-2.67678	-4.62368	-4.4198	-1.84656	0.293988	-12.0814	1.63217	1.44673	2.87384	-0.5511	5.0688	0.567025	0.839306	-1.47154	4.37196
-5.4606	4.30446	-7.77616	-17.7418	3.43251	1.05525	-3.54637	-4.90052	-12.4809	-0.201	2.14927	-4.89113	1.54058	1.7355	-1.06267	-1.24793	5.23734	1.04658	-3.11801	0.579925	4.3162	1.09694	-12.4809	-7.3009	4.16268	-11.5386	-10.9874	-1.5503		-4.8665	7.11975	-6.55335	-4.51217	0.877968	-1.6246	-3.47649	-5.20091	-4.82239	-1.88056	0.397275	-12.7241	1.18437	1.3104	2.37699	-0.9492	5.23734	0.18545	1.24735	-1.6246	4.30936
-6.70046	4.84584	-7.8696	-17.47	3.09831	1.46534	-3.9444	-5.13663	-12.4152	-0.463767	2.33226	-5.18291	1.14135	1.67744	-1.12492	-0.513373	5.32095	0.932728	-3.26041	0.54525	3.83137	0.852	-12.4152	-7.3063	4.79077	-11.7482	-11.6175	-1.8496		-6.13145	7.40359	-7.39986	-5.06379	0.886654	-1.7839	-4.15785	-5.78605	-5.21047	-1.82753	0.508291	-12.9689	0.977712	1.13846	1.84445	-1.27404	5.32095	-0.116375	1.67551	-1.7839	4.20974
-7.76936	5.33194	-7.90787	-16.7619	2.86994	1.84291	-4.27998	-5.24472	-12.2933	-0.630917	2.42457	-5.39667	0.7985	1.61974	-1.1774	0.124258	5.11234	0.746526	-3.51514	0.454263	3.46393	0.589475	-12.2933	-7.18914	4.97243	-11.7802	-12.1683	-2.1965		-7.10209	7.83183	-8.2254	-5.66268	0.943004	-1.95328	-4.61441	-6.37697	-5.54891	-1.65991	0.593371	-13.5222	0.943837	1.00174	1.31636	-1.50376	5.11234	-0.329087	2.10993	-1.95328	4.13301
-8.39119	5.75881	-7.93011	-15.6962	2.76981	2.14191	-4.53586	-5.26855	-12.0954	-0.695017	2.4152	-5.43725	0.269512	1.54452	-1.17848	0.581193	4.63736	0.595652	-3.88741	0.265338	3.25871	0.345988	-12.0954	-6.72689	5.33569	-11.6467	-12.6245	-2.5946		-8.02987	8.38699	-9.01408	-6.29076	1.02956	-2.13718	-4.85673	-6.95092	-5.62954	-1.39219	0.696457	-14.3096	0.9583	0.841714	0.829838	-1.64321	4.63736	-0.493412	2.46457	-2.13718	4.09664
-8.82344	6.11723	-7.90123	-14.3553	2.78606	2.31855	-4.7277	-5.11616	-11.8499	-0.690633	2.30071	-5.37286	0.174576	1.45469	-1.05738	0.802983	4.06844	0.395063	-4.36993	-0.02045	3.31289	0.145737	-11.8499	-6.06604	5.89616	-11.3879	-13.0835	-3.032		-8.79005	9.03029	-9.7736	-6.95686	1.14862	-2.33821	-4.91419	-7.47602	-5.65336	-1.06917	0.776496	-15.1387	0.896625	0.707686	0.400037	-1.7106	4.06844	-0.609112	2.72643	-2.33821	4.09324
-9.2191	6.39814	-8.13102	-12.8313	2.89036	2.36801	-4.85544	-4.91844	-11.5748	-0.6213	2.08237	-5.26773	0.394529	1.315	-0.8596	0.714801	3.4767	0.249196	-4.97671	-0.429688	3.56053	0.0138125	-11.5748	-5.6003	6.44498	-11.0535	-13.4104	-3.5017		-9.40702	9.67887	-10.4912	-7.62516	1.29613	-2.55236	-4.78239	-7.92026	-5.64429	-0.704263	0.886729	-15.9243	0.707375	0.565757	0.03505	-1.76974	3.4767	-0.700688	2.83239	-2.55236	4.15313
-9.56344	6.62226	-8.18816	-11.2309	3.06071	2.29411	-4.93825	-4.66728	-11.3864	-0.52695	1.78337	-5.15242	0.775852	1.114	-0.625383	0.358738	2.85182	0.129484	-5.71558	-0.896125	3.88241	-0.0115875	-11.3864	-5.02868	6.43398	-10.6561	-13.4256	-4.0018		-9.88297	10.2899	-11.1815	-8.28357	1.44542	-2.77649	-4.51496	-8.2671	-5.59866	-0.363975	0.979572	-16.7703	0.370475	0.416671	-0.274388	-1.86261	2.85182	-0.766038	2.77621	-2.77649	4.23305
-9.87073	6.79362	-8.3082	-9.61988	3.29243	2.11959	-5.00041	-4.43518	-11.0854	-0.421417	1.45387	-5.05922	1.32534	0.844387	-0.469933	-0.304589	2.46413	0.0606388	-6.59951	-1.38197	4.1663	0.0515125	-11.0854	-4.46315	6.78564	-10.2523	-13.6201	-4.5185		-10.2354	10.7773	-11.8305	-8.88134	1.59945	-2.99103	-4.15129	-8.5155	-5.39966	-0.0505125	1.0949	-17.4632	-0.034925	0.2622	-0.51465	-2.06389	2.46413	-0.788312	2.50939	-2.99103	4.35219
-10.109	6.92609	-8.56271	-8.09182	3.59211	1.89409	-5.03843	-4.27259	-10.748	-0.30595	1.11327	-4.97987	2.17496	0.516888	-0.448933	-1.16613	2.2092	0.100834	-7.60556	-1.80844	4.57906	0.241813	-10.748	-4.02105	6.94755	-9.82539	-13.8841	-5.0232		-10.4815	11.1432	-12.4444	-9.39022	1.71904	-3.17526	-3.70776	-8.6484	-5.0793	0.2472	1.19159	-18.0734	-0.4472	0.0791	-0.69385	-2.36581	2.2092	-0.757938	2.07381	-3.17526	4.488
-10.2907	7.02317	-8.97861	-6.68126	3.94689	1.63508	-5.0733	-4.17273	-10.3117	-0.192333	0.827054	-4.89904	3.02198	0.158037	-0.629483	-2.22629	2.27577	0.151342	-8.65224	-2.1358	5.1042	0.504975	-10.3117	-3.55199	7.00197	-9.42801	-13.919	-5.5039		-10.6206	11.354	-13.0021	-9.79616	1.83051	-3.31086	-3.26546	-8.67023	-4.66944	0.520975	1.31742	-18.4622	-0.772675	-0.0938143	-0.805238	-2.79153	2.27577	-0.636975	1.49496	-3.31086	4.60708
-10.4226	7.10288	-9.19898	-5.42381	4.34757	1.38166	-5.09269	-4.1245	-9.82468	-0.04625	0.622575	-4.81729	3.8466	-0.222112	-0.98765	-3.37445	2.4783	0.298845	-9.6315	-2.35141	5.59576	0.84715	-9.82468	-3.05507	7.20191	-9.02697	-13.8898	-5.9287		-10.6621	11.4618	-13.4924	-10.07	1.88171	-3.38	-2.79473	-8.58104	-4.29981	0.754363	1.44855	-18.7776	-0.946338	-0.291843	-0.85835	-3.26772	2.4783	-0.427463	0.862152	-3.38	4.72307
-10.5389	7.18804	-9.24469	-4.34514	4.77818	1.12498	-5.0791	-4.04994	-9.38456	0.120317	0.510708	-4.6983	4.59137	-0.555175	-1.4718	-4.53805	2.57138	0.44114	-10.4329	-2.42699	6.09207	1.19536	-9.38456	-2.65134	7.65783	-8.63651	-13.767	-6.2738		-10.5757	11.4778	-13.8871	-10.2198	1.91291	-3.38452	-2.34077	-8.39909	-3.88659	0.92275	1.62576	-19.0003	-0.944775	-0.459143	-0.844588	-3.76348	2.57138	-0.111963	0.228997	-3.38452	4.78918
-10.6124	7.29014	-9.21248	-3.41637	5.22368	0.88225	-5.03956	-3.97227	-8.91049	0.3314	0.495806	-4.54371	5.30445	-0.827075	-1.95542	-5.67194	2.6604	0.591051	-10.9898	-2.39039	6.61199	1.55606	-8.91049	-2.24165	7.9463	-8.249	-13.6191	-6.5055		-10.3742	11.4744	-14.1642	-10.2395	1.87328	-3.30907	-1.91509	-8.12203	-3.4934	1.0504	1.82647	-19.1218	-0.752687	-0.620386	-0.7741	-4.18194	2.6604	0.297538	-0.327498	-3.30907	4.83129
-10.6303	7.4454	-9.0269	-2.64638	5.65019	0.653837	-4.95246	-3.82275	-8.41355	0.579183	0.580937	-4.31898	5.98012	-0.998413	-2.39908	-6.66108	2.85005	0.734799	-11.2469	-2.22331	7.07889	1.88196	-8.41355	-1.91813	8.39979	-7.85006	-13.4075	-6.6016		-10.0275	11.4804	-14.302	-10.1608	1.81916	-3.16913	-1.45473	-7.78009	-3.15993	1.1287	2.06553	-18.8477	-0.43435	-0.7272	-0.665388	-4.48942	2.85005	0.792813	-0.788899	-3.16913	4.84415
-10.6262	7.65721	-8.74752	-2.01197	6.05249	0.44615	-4.81567	-3.64335	-7.88982	0.8349	0.776914	-4.04107	6.63698	-1.07849	-2.75552	-7.52455	2.99296	0.801587	-11.2046	-1.96831	7.50303	2.1598	-7.88982	-1.60053	8.94252	-7.44837	-13.1498	-6.5439		-9.55254	11.5361	-14.2859	-9.98424	1.70515	-2.96222	-0.9996	-7.36744	-2.84303	1.16404	2.31641	-18.3571	-0.0372	-0.787586	-0.5285	-4.62851	2.99296	1.36615	-1.12942	-2.96222	4.82229
-10.6081	7.94016	-8.55714	-1.50022	6.41672	0.27805	-4.63516	-3.31865	-7.33295	1.08232	1.07918	-3.68481	7.3065	-1.0547	-3.00055	-8.15899	3.10661	0.865153	-10.8674	-1.59916	7.79944	2.38926	-7.33295	-1.18544	9.36224	-7.01221	-12.8331	-6.3364		-8.94098	11.6483	-14.1132	-9.7213	1.5868	-2.70059	-0.553037	-6.91073	-2.49869	1.19152	2.59124	-17.7836	0.327838	-0.791314	-0.3869	-4.57792	3.10661	1.98854	-1.34541	-2.70059	4.80815
-10.6325	8.29416	-8.26842	-1.10157	6.7429	0.146525	-4.39391	-2.93598	-6.81954	1.26675	1.52414	-3.25852	7.93328	-0.944738	-3.1412	-8.61756	3.23287	0.86954	-10.2768	-1.14672	7.92666	2.56736	-6.81954	-0.92643	9.82095	-6.58567	-12.4792	-5.9943		-8.22809	11.8159	-13.7921	-9.38036	1.43875	-2.40662	-0.06875	-6.38686	-2.14016	1.20975	2.86747	-16.9144	0.598437	-0.723914	-0.234137	-4.33193	3.23287	2.65869	-1.42184	-2.40662	4.78339
-10.7233	8.69803	-7.87674	-0.792765	7.01175	0.0787375	-4.10518	-2.40418	-6.31319	1.39542	2.07845	-2.76146	8.57078	-0.780775	-3.23628	-8.86521	3.39939	0.876207	-9.45644	-0.636463	7.88897	2.7354	-6.31319	-0.729903	10.5295	-6.12368	-12.1379	-5.5336		-7.43737	12.0221	-13.345	-8.96804	1.31545	-2.08655	0.4535	-5.82127	-1.72184	1.25205	3.13114	-16.0738	0.75715	-0.600829	-0.0987875	-3.89248	3.39939	3.34084	-1.35776	-2.08655	4.79086
-10.7182	9.14438	-7.44302	-0.576513	7.23275	0.0557625	-3.77206	-1.81505	-5.80477	1.45217	2.75492	-2.18938	9.17842	-0.566925	-3.31648	-8.94706	3.62007	0.877184	-8.46394	-0.0960125	7.61106	2.85315	-5.80477	-0.760324	11.057	-5.65763	-11.7219	-4.9963		-6.59007	12.2371	-12.7976	-8.52803	1.19081	-1.77761	1.00051	-5.19194	-1.30641	1.30284	3.35837	-15.0727	0.819612	-0.404314	0.0556375	-3.31034	3.62007	4.023	-1.16365	-1.77761	4.83401
-10.5378	9.5998	-6.87206	-0.437467	7.39956	0.091075	-3.38994	-1.13289	-5.41429	1.45055	3.51169	-1.56112	9.7372	-0.341425	-3.35788	-8.89626	3.91982	0.909996	-7.34732	0.416025	7.16191	2.99634	-5.41429	-0.861899	11.6483	-5.17473	-11.3585	-4.4055		-5.72417	12.44	-12.1779	-7.96748	1.10535	-1.47676	1.55925	-4.52499	-0.907257	1.36484	3.54599	-13.9918	0.858875	-0.1752	0.235263	-2.58879	3.91982	4.6759	-0.863096	-1.47676	4.91585
-10.2204	10.0535	-6.13836	-0.375615	7.53511	0.1803	-2.98435	-0.416009	-5.00678	1.4127	4.32402	-0.856168	10.2377	-0.088575	-3.37993	-8.70722	4.3303	1.00555	-6.18479	0.8822	6.55914	3.13705	-5.00678	-0.700107	11.8532	-4.69453	-10.9682	-3.7848		-4.85138	12.6023	-11.5144	-7.29357	1.04656	-1.2013	2.11727	-3.80384	-0.549286	1.45474	3.69303	-12.9182	0.899362	0.0974429	0.471075	-1.80557	4.3303	5.28654	-0.522009	-1.2013	5.07421
-9.88566	10.4613	-5.39054	-0.35664	7.63901	0.323788	-2.55132	0.335661	-4.59943	1.3469	5.15524	-0.1264	10.6325	0.146813	-3.28818	-8.48173	4.67253	1.12113	-5.02494	1.2333	5.84703	3.31829	-4.59943	-0.400975	11.9536	-4.22338	-10.5784	-3.1573		-4.01398	12.712	-10.8287	-6.47123	1.02766	-0.953849	2.69488	-3.05995	-0.219114	1.53967	3.78315	-11.6897	0.970738	0.379671	0.760787	-0.960175	4.67253	5.84554	-0.191019	-0.953849	5.27986
-9.44483	10.8102	-4.59983	-0.399355	7.74506	0.529238	-2.09541	1.08332	-4.23871	1.31377	5.97283	0.648793	10.9599	0.389987	-3.101	-8.17047	5.06595	1.31093	-3.93383	1.50244	5.11916	3.49409	-4.23871	-1.11971	12.0002	-3.75501	-10.2531	-2.5502		-3.19831	12.7585	-10.138	-5.66839	1.04206	-0.726155	3.28023	-2.28791	0.0809857	1.63142	3.8316	-10.3519	1.04385	0.641071	1.10813	-0.127287	5.06595	6.33951	0.0821968	-0.726155	5.55419
-8.99585	11.0887	-3.78019	-0.486364	7.84448	0.778575	-1.63911	1.80991	-3.91415	1.31983	6.75375	1.40621	11.2017	0.617188	-2.7905	-7.84687	5.42304	1.49459	-2.92365	1.69139	4.37391	3.7006	-3.91415	-0.724012	11.9681	-3.32024	-9.91979	-1.9826		-2.43831	12.7517	-9.45706	-4.83967	1.08456	-0.520048	3.87113	-1.51361	0.347743	1.71404	3.83432	-9.17364	1.09354	0.862686	1.50811	0.7141	5.42304	6.7782	0.294675	-0.520048	5.8785
-8.60991	11.2761	-2.93446	-0.615483	7.95674	1.08481	-1.17664	2.50933	-3.62695	1.40753	7.43085	2.14477	11.3893	0.828775	-2.3984	-7.47678	5.71315	1.69688	-2.0269	1.849	3.70083	3.91385	-3.62695	-1.03723	11.9405	-2.89062	-9.6054	-1.4589		-1.71811	12.6891	-8.79354	-3.91332	1.16221	-0.313283	4.45305	-0.766537	0.5957	1.78147	3.7902	-7.89842	1.12082	1.00076	1.91321	1.50287	5.71315	7.15381	0.416044	-0.313283	6.21783
-8.12104	11.3903	-2.07318	-0.775955	8.05562	1.42409	-0.747862	3.18875	-3.3879	1.56977	8.02971	2.80696	11.5522	1.01491	-1.92343	-7.09065	5.99549	1.86925	-1.22188	1.98804	3.0991	4.11665	-3.3879	-0.657032	11.9172	-2.49939	-9.29868	-0.9997		-1.05158	12.58	-8.15483	-2.9961	1.24811	-0.108112	5.00363	-0.0773125	0.785371	1.8458	3.68363	-6.81826	1.10969	1.07339	2.30892	2.26357	5.99549	7.47434	0.471546	-0.108112	6.57329
-7.70764	11.4204	-1.20053	-0.949753	8.14984	1.79329	-0.362725	3.8158	-3.23074	1.7905	8.50048	3.38601	11.7047	1.16285	-1.41112	-6.68826	6.17606	1.9824	-0.522425	2.10913	2.74189	4.30944	-3.23074	-0.465237	11.9173	-2.11635	-9.03568	-0.5992		-0.422576	12.4253	-7.53266	-1.86139	1.35795	0.109569	5.54788	0.524412	0.949057	1.87884	3.5216	-5.699	1.07533	1.02951	2.63896	2.96767	6.17606	7.73291	0.445593	0.109569	6.88236
-7.26068	11.4009	-0.30825	-1.15449	8.2087	2.17722	0.0055375	4.45683	-3.01864	2.05085	8.86537	3.86972	11.8967	1.30419	-0.863517	-6.26192	6.27981	2.07424	0.1091	2.23671	2.74023	4.47409	-3.01864	-0.358036	12.0478	-1.75883	-8.76137	-0.2594		0.169154	12.2516	-6.93431	-0.937386	1.45801	0.351529	6.07338	1.03305	1.05761	1.89661	3.31215	-4.69458	0.999325	0.9192	2.91009	3.63519	6.27981	7.93591	0.380671	0.351529	7.13948
-6.80619	11.327	0.591152	-1.34627	8.23946	2.5624	0.348737	5.09256	-2.82965	2.30548	9.09047	4.25106	12.0794	1.40555	-0.32305	-5.8698	6.35504	2.11138	0.67065	2.33954	2.75626	4.63899	-2.82965	-0.27218	12.2059	-1.41237	-8.52842	0.0408		0.720482	12.0665	-6.34801	-0.290776	1.57603	0.608668	6.57812	1.4147	1.12616	1.89253	3.06077	-3.92203	0.900925	0.721857	3.07299	4.26204	6.35504	8.09067	0.268896	0.608668	7.325
-6.45264	11.219	1.42055	-1.52692	8.21925	2.94868	0.684662	5.7208	-2.66978	2.55333	9.19823	4.56317	12.2952	1.497	0.198583	-5.44942	6.45316	2.13701	1.19718	2.4283	2.83393	4.74918	-2.66978	-0.0626465	12.425	-1.07219	-8.21692	0.317		1.24607	11.8966	-5.78517	0.232371	1.66579	0.885294	7.05949	1.69372	1.15944	1.86465	2.79031	-3.05512	0.812075	0.488014	3.15057	4.8477	6.45316	8.20073	0.162193	0.885294	7.41055
-6.19444	11.0887	2.21973	-1.69765	8.15391	3.31139	1.02969	6.24759	-2.53584	2.76693	9.1995	4.79209	12.5172	1.54448	0.669533	-5.05116	6.53683	2.11114	1.67904	2.46572	2.95331	4.86085	-2.53584	0.287255	12.6381	-0.739906	-7.93568	0.6015		1.73147	11.7451	-5.23194	0.652605	1.7683	1.17176	7.4891	1.85011	1.15179	1.83064	2.52042	-2.15311	0.740263	0.221857	3.14487	5.41295	6.53683	8.28154	0.044786	1.17176	7.41921
-5.89856	10.9378	3.00161	-1.85682	8.03009	3.66133	1.35224	6.72813	-2.43313	2.95497	9.1365	4.99671	12.715	1.58116	1.0795	-4.62972	6.62483	2.09574	2.13638	2.46212	3.06511	4.94466	-2.43313	0.7563	12.8509	-0.39349	-7.75583	0.9145		2.1977	11.6284	-4.70732	1.01204	1.84975	1.46607	7.86836	1.91356	1.12091	1.76893	2.27309	-1.49414	0.692775	-0.0474714	3.07497	5.93749	6.62483	8.33285	-0.0566291	1.46607	7.32782
-5.56636	10.7967	3.74185	-2.00572	7.86375	3.99238	1.66604	7.07366	-2.36641	3.10655	9.07536	5.1564	12.8944	1.59086	1.42382	-4.20816	6.72265	2.08958	2.55244	2.40915	3.19247	5.04121	-2.36641	1.1529	13.0063	-0.0590676	-7.48279	1.2769		2.62494	11.536	-4.20006	1.37515	1.95107	1.77628	8.17308	1.85255	1.03667	1.7072	2.04733	-0.773188	0.63885	-0.284814	2.95304	6.45274	6.72265	8.38124	-0.169772	1.77628	7.15897
-5.35946	10.6549	4.45758	-2.1395	7.65538	4.31264	1.96485	7.34123	-2.33607	3.23982	8.99131	5.33174	12.9746	1.59102	1.70592	-3.7963	6.91564	2.09268	2.92599	2.31696	3.28464	5.11399	-2.33607	1.59982	13.1108	0.295248	-7.26925	1.7005		3.04145	11.4579	-3.71871	1.89965	2.03577	2.08033	8.40426	1.72271	0.9435	1.64475	1.86945	-0.0987375	0.581325	-0.498143	2.77183	6.92821	6.91564	8.42783	-0.251607	2.08033	6.93106
-5.15042	10.5486	5.13442	-2.25753	7.4185	4.63004	2.23526	7.4653	-2.41507	3.37437	8.92611	5.49646	12.9857	1.59881	1.95062	-3.38123	7.00945	2.12814	3.23464	2.21026	3.35993	5.20041	-2.41507	1.55826	13.1225	0.655207	-7.12682	2.1727		3.43411	11.3724	-3.25616	2.50217	2.14811	2.39669	8.56455	1.5121	0.822671	1.58049	1.72651	0.3929	0.500625	-0.641857	2.5791	7.40602	7.00945	8.48794	-0.324959	2.39669	6.64664
-5.01019	10.4662	5.77132	-2.36112	7.1671	4.9401	2.50135	7.46845	-2.55077	3.52243	8.83246	5.68432	12.8918	1.60042	2.15503	-3.00222	7.19583	2.12914	3.47627	2.08155	3.42061	5.30023	-2.55077	1.83206	13.0545	1.07751	-6.98623	2.6926		3.81735	11.2557	-2.81704	3.0217	2.26082	2.72011	8.64733	1.26683	0.702457	1.54065	1.63282	1.0334	0.390138	-0.748771	2.3526	7.84175	7.19583	8.56408	-0.356599	2.72011	6.34826
-4.92253	10.4255	6.30714	-2.45366	6.91041	5.26788	2.74834	7.41967	-2.82191	3.71355	8.73132	5.87109	12.6794	1.62481	2.35262	-2.62806	7.43994	2.15759	3.6458	1.95481	3.44484	5.40596	-2.82191	2.14376	12.9058	1.50284	-6.90017	3.2556		4.18185	11.1028	-2.40442	3.53437	2.39676	3.04561	8.68354	0.978425	0.583129	1.50558	1.55361	1.31797	0.279838	-0.778371	2.1351	8.27288	7.43994	8.66343	-0.37828	3.04561	6.03821
-4.71838	10.4159	6.80152	-2.5282	6.6646	5.601	2.98146	7.29531	-3.13791	3.93978	8.58454	6.0458	12.3915	1.62207	2.5174	-2.31697	7.65723	2.1494	3.7498	1.81905	3.48284	5.53008	-3.13791	2.52317	12.6912	1.89601	-6.78673	3.8505		4.53205	10.9209	-2.0109	4.00876	2.53235	3.38455	8.68749	0.7022	0.459486	1.49917	1.52059	1.76544	0.176663	-0.768757	1.90246	8.66211	7.65723	8.79162	-0.375198	3.38455	5.74164
-4.62186	10.4298	7.30981	-2.58406	6.42148	5.95656	3.21149	7.12581	-3.47464	4.21773	8.40661	6.19054	12.0134	1.62545	2.67643	-2.0399	7.94889	2.13438	3.78619	1.7033	3.52794	5.65626	-3.47464	2.87006	12.446	2.30767	-6.69329	4.4651		4.86937	10.7512	-1.64633	4.44982	2.68486	3.70771	8.6595	0.429325	0.349714	1.51499	1.49555	2.10412	0.1161	-0.7059	1.70511	9.03753	7.94889	8.93539	-0.387606	3.70771	5.47155
-4.33799	10.48	7.25584	-2.62465	6.19909	6.32525	3.41933	6.89713	-3.89024	4.52437	8.16711	6.27237	11.6057	1.59116	2.81623	-1.82097	8.22466	2.12878	3.76785	1.61375	3.60864	5.81279	-3.89024	3.25292	12.1805	2.71311	-6.62354	5.0963		5.18122	10.6102	-1.29855	4.82258	2.84466	4.03888	8.63562	0.18615	0.237957	1.53533	1.50564	2.36022	0.0857875	-0.614486	1.52729	9.36955	8.22466	9.10434	-0.389523	4.03888	5.21938
-4.25201	10.5429	7.73323	-2.64449	5.97867	6.70557	3.6215	6.64909	-4.38746	4.86078	7.85944	6.32005	11.1727	1.54478	2.99098	-1.67626	8.49126	2.11273	3.69626	1.56072	3.70563	5.95511	-4.38746	3.61338	11.939	3.13492	-6.50936	5.739		5.48245	10.5188	-0.984625	5.29453	3.00356	4.35968	8.58992	-0.0434125	0.140757	1.58092	1.51008	2.63725	0.087475	-0.4937	1.3904	9.6738	8.49126	9.27904	-0.390044	4.35968	5.00852
-4.15999	10.6396	7.77375	-2.6509	5.77674	7.09396	3.82026	6.38508	-4.8975	5.20417	7.53088	6.32266	10.75	1.46863	3.17915	-1.59946	8.86264	2.16083	3.58656	1.53956	3.72894	6.11649	-4.8975	3.80053	11.716	3.56004	-6.43559	6.3818		5.75893	10.4734	-0.681375	5.79847	3.16245	4.6677	8.56761	-0.241212	0.0318571	1.6252	1.5376	3.06801	0.107512	-0.348557	1.31229	9.94259	8.86264	9.46249	-0.366137	4.6677	4.81836
-3.88229	10.7471	7.75466	-2.63233	5.57718	7.46076	4.00771	6.1359	-5.3202	5.5352	7.2062	6.34144	10.4003	1.37914	3.39713	-1.6214	9.14279	2.17932	3.43599	1.54787	3.70984	6.26629	-5.3202	4.05147	11.5393	4.00112	-6.35137	7.0175		6.02768	10.4663	-0.409338	6.31901	3.31253	4.96213	8.54375	-0.434237	-0.0703	1.68129	1.55025	2.86819	0.12835	-0.209071	1.29487	10.1671	9.14279	9.63954	-0.344256	4.96213	4.6593
-4.01319	10.8781	7.63332	-2.5955	5.40959	7.81845	4.20252	5.87408	-5.64361	5.83925	6.98204	6.36076	10.1408	1.29507	3.58878	-1.70095	9.36937	2.25806	3.26238	1.58509	3.64329	6.42286	-5.64361	4.33306	11.398	4.435	-6.3304	7.623		6.26236	10.4841	-0.149512	6.72673	3.46165	5.23514	8.49343	-0.605475	-0.182414	1.74218	1.58721	3.3317	0.177237	-0.0541571	1.3607	10.349	9.36937	9.80128	-0.316955	5.23514	4.53165
-3.9697	11.0143	7.4996	-2.54539	5.25471	8.14348	4.39888	5.69041	-5.87728	6.09193	6.89869	6.42196	10.0272	1.19864	3.76318	-1.87014	9.70048	2.36127	3.06794	1.63591	3.56313	6.562	-5.87728	4.66546	11.3031	4.86476	-6.32707	8.1844		6.48115	10.4984	0.080975	7.11347	3.57963	5.50029	8.48762	-0.770437	-0.313257	1.78828	1.6169	3.3575	0.240737	0.0999857	1.46992	10.4675	9.70048	9.94916	-0.299982	5.50029	4.4207
-4.09069	11.1461	7.33549	-2.47229	5.13769	8.45091	4.60084	5.5495	-6.01371	6.32353	7.00451	6.50312	10.0305	1.12484	3.88473	-2.10127	9.89885	2.49318	2.88051	1.69779	3.50233	6.69095	-6.01371	4.87762	11.2294	5.29164	-6.13563	8.6792		6.67137	10.5059	0.297137	7.53372	3.68688	5.74438	8.4625	-0.927825	-0.448971	1.842	1.66568	2.63776	0.334338	0.2633	1.66949	10.5451	9.89885	10.0677	-0.305469	5.74438	4.34283
-3.5987	11.2729	7.17657	-2.38307	5.04249	8.72529	4.82338	5.42433	-6.12439	6.5239	7.27362	6.62015	10.1904	1.04785	3.98457	-2.3895	10.1092	2.69987	2.69884	1.76606	3.47167	6.81327	-6.12439	5.19013	11.2138	5.69815	-6.00794	9.0968		6.84064	10.4731	0.486613	7.9419	3.76473	5.97977	8.43054	-1.0811	-0.603714	1.87603	1.68692	3.37573	0.425287	0.4219	1.90544	10.5504	10.1092	10.1737	-0.360324	5.97977	4.27511
-3.73965	11.3778	6.97842	-2.26886	4.99355	8.96914	5.05486	5.33025	-6.18442	6.7248	7.72085	6.76336	10.4969	1.00614	4.06028	-2.72382	10.3275	2.91254	2.53927	1.8441	3.50927	6.92361	-6.18442	5.49335	11.1888	6.08526	-5.85414	9.4239		6.97958	10.4126	0.65655	8.36814	3.83534	6.20376	8.4071	-1.20724	-0.768129	1.90365	1.71523	2.4559	0.508663	0.575686	2.18849	10.5181	10.3275	10.2555	-0.469571	6.20376	4.22543
-3.72391	11.4694	6.80905	-2.14028	4.97436	9.19176	5.30125	5.30596	-6.21521	6.91107	8.30772	6.9198	10.8959	0.951313	4.15822	-3.07804	10.5879	3.23576	2.39824	1.92844	3.60547	7.03245	-6.21521	5.77884	11.2274	6.43344	-5.66326	9.6718		7.09336	10.3093	0.8085	8.71407	3.87539	6.42669	8.37697	-1.29926	-0.947564	1.92164	1.73368	2.23331	0.596812	0.730943	2.46366	10.421	10.5879	10.3417	-0.631764	6.42669	4.19691
-3.43188	11.5244	6.73993	-1.9924	5.00731	9.38244	5.56864	5.31055	-6.21551	7.08567	9.02154	7.09972	11.5875	0.9037	4.2236	-3.46658	10.7628	3.58644	2.2825	2.02511	3.79443	7.11958	-6.21551	5.91118	11.2519	6.75146	-5.55326	9.8411		7.19276	10.1923	0.948375	8.98325	3.91778	6.63742	8.38044	-1.34143	-1.10256	1.91915	1.75634	2.09373	0.682863	0.845629	2.74305	10.2942	10.7628	10.4338	-0.839874	6.63742	4.18157
-3.4364	11.5582	6.66502	-1.82406	5.07925	9.56653	5.84505	5.36129	-6.18733	7.25	9.81254	7.281	12.5633	0.847237	4.2832	-3.82602	11.0161	3.96334	2.18662	2.12624	4.10403	7.2056	-6.18733	6.10487	11.3082	7.02397	-5.35394	9.9342		7.26907	10.0538	1.08576	9.28087	3.95183	6.84509	8.41566	-1.33976	-1.2867	1.92758	1.77331	1.89281	0.778325	0.956614	2.99219	10.1093	11.0161	10.545	-1.06795	6.84509	4.20241
-3.32974	11.563	6.58306	-1.64426	5.18558	9.73219	6.1378	5.41579	-6.15847	7.37268	10.624	7.48637	13.0395	0.7728	4.37403	-4.15996	11.2493	4.32463	2.10161	2.22889	4.51486	7.27116	-6.15847	6.27836	11.3619	7.24726	-5.12485	9.9663		7.33663	9.90944	1.21204	9.59931	3.9933	7.04135	8.48619	-1.28961	-1.46001	1.92463	1.79369	2.06631	0.85835	1.03724	3.19585	9.9016	11.2493	10.6943	-1.31096	7.04135	4.24223
-3.10166	11.5477	6.56739	-1.45182	5.29945	9.91171	6.4361	5.50641	-6.10669	7.46852	11.3799	7.69078	13.7507	0.680875	4.37575	-4.42018	11.4279	4.56893	2.03279	2.3245	5.01313	7.32645	-6.10669	6.45803	11.4216	7.42424	-4.94313	9.9485		7.38242	9.76389	1.34019	9.98118	4.02926	7.22661	8.61694	-1.21536	-1.64756	1.93704	1.82781	2.06831	0.937125	1.1196	3.36865	9.6656	11.4279	10.8794	-1.5515	7.22661	4.31774
-2.94084	11.5145	6.69402	-1.26632	5.4149	10.0991	6.72063	5.60452	-6.07193	7.50577	12.0381	7.92257	14.4577	0.547775	4.42208	-4.60001	11.5979	4.73663	1.95952	2.41624	5.55831	7.35575	-6.07193	6.60327	11.5	7.55024	-4.74102	9.894		7.42191	9.62799	1.45424	10.3208	4.07328	7.41158	8.77675	-1.12122	-1.86785	1.97016	1.85795	2.06343	0.994687	1.17104	3.49083	9.4229	11.5979	11.121	-1.80419	7.41158	4.433
-2.47052	11.4669	6.75214	-1.07358	5.5155	10.3058	6.99655	5.68093	-6.03536	7.50018	12.5786	8.17048	15.1929	0.401012	4.50895	-4.67975	11.7529	4.71758	1.8862	2.5029	6.137	7.37453	-6.03536	6.78019	11.572	7.63755	-4.48977	9.8092		7.43329	9.52274	1.56543	10.6742	4.11259	7.57477	8.97969	-1.02604	-2.05043	2.01626	1.90363	2.21284	1.02409	1.22104	3.58844	9.18035	11.7529	11.3952	-2.04629	7.57477	4.57161
-2.38316	11.415	6.96891	-0.881893	5.59256	10.5349	7.24419	5.74795	-6.00499	7.43868	12.9784	8.45012	15.9384	0.204237	4.632	-4.63922	11.8268	4.61394	1.7842	2.57077	6.71274	7.38609	-6.00499	6.85799	11.6841	7.6706	-4.28421	9.7181		7.43151	9.44235	1.66161	11.02	4.14251	7.74317	9.21125	-0.935562	-2.19715	2.10153	1.94377	2.10269	1.02215	1.26897	3.6165	8.95236	11.8268	11.7133	-2.29941	7.74317	4.76055
-2.22175	11.345	7.18366	-0.698034	5.63646	10.7686	7.4544	5.77592	-5.98569	7.32748	13.2559	8.76547	16.7407	-0.0111375	4.76722	-4.51954	11.8934	4.44232	1.6726	2.61721	7.23564	7.39405	-5.98569	7.13242	11.8024	7.67428	-4.04778	9.6226		7.40536	9.40912	1.7579	11.3322	4.15568	7.89314	9.44115	-0.877	-2.30588	2.19148	2.00659	2.22095	0.98005	1.30976	3.61599	8.75641	11.8934	12.0523	-2.55069	7.89314	4.97335
-2.03856	11.2662	7.39697	-0.512566	5.65825	11.0096	7.62732	5.75518	-5.95398	7.18247	13.3607	9.10854	17.6009	-0.270525	4.82042	-4.31384	11.9583	4.24446	1.51982	2.61766	7.68953	7.39934	-5.95398	7.22998	11.9786	7.64649	-3.85355	9.5391		7.36307	9.40141	1.84544	11.7107	4.1471	8.04501	9.68766	-0.871463	-2.4617	2.30083	2.05062	2.32025	0.920763	1.36026	3.54815	8.58055	11.9583	12.3994	-2.81705	8.04501	5.22439
-2.09035	11.1629	7.60604	-0.338867	5.66359	11.2222	7.74723	5.73818	-5.94124	6.99555	13.312	9.4791	18.5268	-0.556187	4.72728	-4.07857	12.0281	4.10175	1.34691	2.5658	8.03256	7.40892	-5.94124	7.43554	12.1587	7.59637	-3.72265	9.4747		7.2986	9.44006	1.92806	12.0495	4.11464	8.18212	9.91628	-0.939525	-2.65361	2.42128	2.12344	2.35505	0.83425	1.39103	3.43684	8.43925	12.0281	12.7439	-3.0647	8.18212	5.50885
-1.83714	11.0357	7.84204	-0.154655	5.66194	11.3983	7.8223	4.51641	-5.92191	6.7939	13.0701	9.83844	19.5204	-0.877663	4.5387	-3.82286	12.0161	3.93657	1.1362	2.43776	8.28996	7.41643	-5.92191	7.70225	12.3757	7.52564	-3.55699	9.4066		7.21152	9.496	1.99814	12.3891	4.05483	8.30039	10.1298	-1.09438	-2.87615	2.5333	2.17676	3.16975	0.748275	1.43367	3.26816	8.31133	12.0161	13.0514	-3.32093	8.30039	5.7935
-1.76123	10.8664	8.0289	0.0278291	5.65821	11.5039	7.85416	3.75025	-5.91228	6.5613	12.6998	10.1959	20.518	-1.22738	4.25152	-3.60765	11.9986	3.85232	0.917937	2.23295	8.48016	7.4121	-5.91228	7.96713	12.5686	7.42806	-3.33183	9.2977		7.10658	9.57474	2.05832	12.6356	3.97288	8.40238	10.334	-1.33759	-3.12636	2.65121	2.25697	3.48592	0.672262	1.43144	3.06383	8.20615	11.9986	13.3277	-3.55322	8.40238	6.09711
-1.75184	10.6529	8.18927	0.213467	5.66075	11.524	7.83266	3.40733	-5.90813	6.32245	12.1893	10.508	21.4691	-1.59071	3.91975	-3.45947	11.8953	3.76981	0.674963	1.94586	8.60731	7.3954	-5.90813	8.05308	12.7489	7.32072	-3.18057	9.2435		6.97101	9.6517	2.10263	12.7729	3.87583	8.45978	10.4988	-1.6616	-3.40641	2.73446	2.29726	4.59289	0.616888	1.4206	2.82786	8.09114	11.8953	13.5346	-3.7785	8.45978	6.37939
-2.48226	10.3764	8.29988	0.41588	5.65891	11.4437	7.76294	3.43113	-5.89965	6.0756	11.6157	10.7745	22.2673	-1.98401	3.44133	-3.39744	11.9114	3.67235	0.433075	1.58501	8.7023	7.36949	-5.89965	8.18202	12.8755	7.17141	-2.996	9.1761		6.81572	9.72418	2.12211	12.8899	3.76895	8.48797	10.6524	-2.03146	-3.7216	2.79919	2.3644	4.82317	0.57005	1.35357	2.54389	7.97594	11.9114	13.6734	-3.95884	8.48797	6.6384
-2.97266	10.0401	8.39708	0.629544	5.6452	11.2473	7.6416	3.43255	-5.91225	5.81883	10.9915	10.9632	22.8572	-2.37836	2.86212	-3.45309	11.9753	3.53975	0.182512	1.16463	8.74687	7.32424	-5.91225	8.45099	12.9406	6.97708	-2.74783	9.0755		6.62861	9.77129	2.11604	12.8403	3.66223	8.45227	10.7735	-2.41732	-4.04211	2.82445	2.39638	6.1128	0.50715	1.25771	2.22306	7.8387	11.9753	13.7122	-4.13093	8.45227	6.8615
-3.44484	9.63859	8.4311	0.866917	5.60614	10.9537	7.46628	3.45935	-5.91337	5.56308	10.3179	11.0856	23.171	-2.80479	2.2444	-3.6061	12.0785	3.27679	-0.0683875	0.68235	8.76613	7.25218	-5.91337	8.50382	12.9252	6.6931	-2.64418	9.0139		6.42682	9.77407	2.08174	12.7229	3.56374	8.37178	10.8506	-2.77716	-4.41211	2.78905	2.45047	6.83376	0.41945	1.10436	1.82859	7.67301	12.0785	13.6363	-4.2781	8.37178	7.00731
-3.86505	9.16736	8.41574	1.11023	5.53654	10.571	7.24536	3.45526	-5.93527	5.29088	9.62894	11.1467	23.1535	-3.24619	1.57053	-3.87566	12.0713	2.95031	-0.3332	0.1634	8.76466	7.14562	-5.93527	8.51152	12.8202	6.29687	-2.53642	8.8791		6.19224	9.72169	2.01274	12.5368	3.47619	8.23212	10.9026	-3.09083	-4.78431	2.70094	2.46632	8.4045	0.277463	0.898814	1.37951	7.46131	12.0713	13.4288	-4.43838	8.23212	7.09451
-4.73801	8.63612	8.31738	1.36909	5.41485	10.1263	6.97226	3.45759	-5.96186	5.01562	8.87881	11.1388	22.8077	-3.72329	0.791867	-4.20703	12.0855	2.4873	-0.598762	-0.395375	8.74116	6.99314	-5.96186	8.46961	12.6043	5.7372	-2.42696	8.7186		5.93295	9.59875	1.90389	12.3759	3.39865	8.0409	10.8953	-3.32295	-5.19846	2.51686	2.50043	9.67977	0.0907375	0.6403	0.838475	7.19379	12.0855	13.0462	-4.60538	8.0409	7.0836
-5.41766	8.05253	8.13365	1.63513	5.2315	9.63837	6.64536	3.42463	-6.00451	4.7161	8.12343	11.0694	22.1186	-4.22677	-0.109217	-4.60132	12.0643	1.94736	-0.860875	-0.991287	8.72684	6.78474	-6.00451	8.40564	12.2713	4.97911	-2.36951	8.5366		5.63848	9.40736	1.74459	12.1688	3.33552	7.80582	10.8522	-3.47235	-5.61721	2.24973	2.49623	10.4119	-0.149537	0.318914	0.2474	6.86844	12.0643	12.4983	-4.82423	7.80582	6.97494
-6.12405	7.43648	7.85197	1.88736	4.97553	9.12686	6.28166	3.34179	-6.07763	4.38342	7.32335	10.8975	21.1379	-4.76946	-1.18253	-5.00948	12.0575	1.37146	-1.11254	-1.62324	8.68387	6.49838	-6.07763	8.31142	11.8036	4.0324	-2.30889	8.2988		5.32034	9.12869	1.5301	11.8108	3.27689	7.52129	10.7706	-3.53046	-6.06201	1.87237	2.50378	11.154	-0.433538	-0.0576857	-0.398562	6.46933	12.0575	11.7488	-5.07171	7.52129	6.76835
-7.34152	6.79328	7.44429	2.10308	4.64606	8.61303	5.8803	3.22009	-6.15836	4.00318	6.58606	10.6187	19.8942	-5.35295	-2.42937	-5.4301	11.9985	0.80697	-1.3503	-2.28099	8.59333	6.13455	-6.15836	8.18214	11.1737	2.89432	-2.31048	8.0359		4.98226	8.7403	1.23451	11.2904	3.21282	7.2125	10.6302	-3.51161	-6.56633	1.36541	2.47435	12.097	-0.752563	-0.521943	-1.06551	6.00363	11.9985	10.8123	-5.36745	7.2125	6.44088
-7.57327	6.14538	6.92455	2.23328	4.22762	8.09543	5.44751	3.02452	-6.29854	3.5542	5.88696	10.1841	18.4179	-5.96556	-3.83932	-5.84371	11.6384	0.349154	-1.56525	-2.96784	8.40564	5.66226	-6.29854	7.86752	10.392	1.61665	-2.27785	7.6111		4.62748	8.25144	0.851588	10.6381	3.12951	6.8557	10.4675	-3.43206	-7.08563	0.742425	2.44577	13.1847	-1.11153	-1.05436	-1.75296	5.45977	11.6384	9.67914	-5.69132	6.8557	6.02839
-7.52335	5.43587	6.26174	2.2605	3.71696	7.57726	4.99087	2.79238	-6.50485	3.02738	5.26015	9.62117	16.7763	-6.6184	-5.35628	-6.23866	10.9552	-0.0485747	-1.75172	-3.69731	8.05113	5.08352	-6.50485	7.5946	9.51607	0.206696	-2.29161	7.3158		4.26058	7.6397	0.355612	9.79989	3.01763	6.47003	10.2627	-3.32057	-7.68068	-0.033525	2.3669	13.9051	-1.50645	-1.6855	-2.44836	4.8415	10.9552	8.35436	-6.05767	6.47003	5.51165
-7.69496	4.81416	5.49355	2.13039	3.11291	7.02276	4.50219	2.49039	-6.81897	2.3975	4.74658	8.92351	14.9816	-7.29046	-6.94882	-6.64801	10.006	-0.360792	-1.90966	-4.47203	7.49951	4.3773	-6.81897	7.09394	8.4774	-1.2638	-2.28171	6.8575		3.87004	6.9465	-0.269925	8.7731	2.85239	6.02099	10.0306	-3.21589	-8.27658	-0.9439	2.27482	14.5453	-1.96457	-2.40921	-3.12861	4.13289	10.006	6.86389	-6.44647	6.02099	4.91465
-7.75757	4.17838	4.57438	1.80544	2.41224	6.41985	3.98889	2.16865	-7.26004	1.6649	4.31615	8.12926	13.0774	-7.98439	-8.59672	-7.02697	9.01291	-0.682585	-2.03806	-5.31215	6.66374	3.5577	-7.26004	6.39948	7.17997	-2.78889	-2.42549	6.379		3.4544	6.1042	-1.05628	7.54433	2.60667	5.51617	9.78776	-3.13943	-8.93441	-2.01019	2.14133	15.0728	-2.5032	-3.24803	-3.80701	3.33726	9.01291	5.20319	-6.87977	5.51617	4.25084
-7.51889	3.50532	3.56796	1.25961	1.61042	5.77076	3.4502	1.79959	-7.8295	0.812867	3.79897	7.25514	11.0629	-8.67146	-10.3105	-7.398	7.79119	-1.08666	-2.14699	-6.23203	5.52006	2.6145	-7.8295	5.65362	5.79222	-4.35547	-2.37516	5.8036		2.98971	5.18086	-2.01964	6.23988	2.2609	4.93681	9.50146	-3.13295	-9.59206	-3.23997	1.98387	14.8603	-3.16446	-4.2071	-4.46673	2.45135	7.79119	3.41779	-7.35862	4.93681	3.50798
-7.76913	2.76954	2.43721	0.465622	0.710363	5.04338	2.8747	1.39016	-8.58368	-0.16215	3.09217	6.33286	8.95901	-9.36034	-12.078	-7.88947	6.206	-1.62635	-2.2474	-7.24362	4.09047	1.56626	-8.58368	4.50643	4.32371	-5.95002	-2.62268	4.7829		2.47361	4.03476	-3.16135	4.79368	1.7909	4.26486	9.19937	-3.20019	-10.2433	-4.6117	1.79776	14.6687	-3.95291	-5.29453	-5.14389	1.4694	6.206	1.49639	-7.90086	4.26486	2.71236
-9.32245	1.9269	1.17748	-0.566038	-0.269612	4.19757	2.26479	0.962093	-9.49258	-1.2636	2.39804	5.37669	6.79726	-10.0373	-13.8382	-8.59091	4.45732	-2.39033	-2.36711	-8.33284	2.4327	0.426113	-9.49258	3.12295	2.52891	-7.57608	-3.08315	4.142		1.87835	2.80856	-4.48049	3.18982	1.16934	3.50754	8.86106	-3.35804	-10.8534	-6.14433	1.54929	14.1799	-4.85088	-6.53053	-5.8323	0.401112	4.45732	-0.520587	-8.51193	3.50754	1.82567
-11.5292	0.975798	0.0462169	-1.84262	-1.331	3.19638	1.61736	0.476716	-10.5869	-2.50838	1.49788	4.36446	4.57136	-10.7035	-15.5055	-9.43929	2.61756	-3.33874	-2.51666	-9.47646	0.698371	-0.7861	-10.5869	1.8157	0.380805	-9.20085	-3.66493	3.5897		1.18876	1.6823	-5.9388	1.31486	0.373645	2.64583	8.47397	-3.58296	-11.4449	-7.79491	1.3053	13.3683	-5.84276	-7.8928	-6.59376	-0.753988	2.61756	-2.6255	-9.21602	2.64583	0.864975
-13.2075	-0.118788	-1.05823	-3.32379	-2.45785	2.11983	0.924887	-0.005763	-11.7799	-3.87942	0.138297	3.21959	2.30804	-11.3642	-17.0271	-10.4123	0.683937	-4.49839	-2.71981	-10.6274	-1.02919	-2.03285	-11.7799	0.540086	-1.68162	-10.8523	-4.39393	2.7107		0.377889	0.435471	-7.51002	-0.7165	-0.589605	1.70619	8.05718	-3.88448	-12.0125	-9.54786	1.05719	12.1871	-6.89018	-9.3802	-7.43951	-1.97057	0.683937	-4.8126	-9.87924	1.70619	-0.1765
-14.849	-1.33911	-1.98828	-4.95092	-3.64866	1.02929	0.189637	-0.55164	-12.9847	-5.3743	-1.30516	2.08592	0.00301923	-12.0173	-18.3846	-11.4782	-1.43141	-5.82307	-2.97441	-11.7698	-2.66881	-3.3006	-12.9847	-1.65302	-3.84671	-12.4096	-5.12675	1.7903		-0.565493	-0.624043	-9.11768	-2.81131	-1.72098	0.682503	7.56945	-4.2189	-12.5188	-11.3586	0.847336	11.4434	-7.9867	-10.962	-8.41054	-3.24789	-1.43141	-7.04011	-10.3358	0.682503	-1.30981
-16.816	-2.68435	-2.9051	-6.64723	-4.87385	-0.10575	-0.60185	-1.04846	-14.1867	-6.96567	-2.34557	0.935858	-2.31111	-12.6641	-19.5934	-12.5543	-3.736	-7.26629	-3.29668	-12.889	-4.18143	-4.53742	-14.1867	-3.80141	-6.12769	-13.9089	-6.03887	0.7424		-1.64855	-1.7251	-10.7247	-4.9106	-3.001	-0.403177	7.0284	-4.57544	-13.0374	-13.1634	0.657347	10.6539	-9.11325	-12.6289	-9.51256	-4.54488	-3.736	-9.30934	-11.283	-0.403177	-2.4917
-18.4713	-4.13728	-3.90704	-8.31868	-6.13769	-1.3566	-1.45675	-1.57853	-15.2898	-8.62155	-3.61135	-0.269403	-4.60846	-13.2843	-20.6878	-13.6377	-6.25124	-8.78758	-3.66819	-13.9046	-5.61299	-5.74435	-15.2898	-6.17507	-8.40459	-15.2386	-6.8577	-0.424		-2.86082	-2.82473	-12.239	-6.9441	-4.40523	-1.52923	6.42935	-4.9175	-13.5114	-14.9284	0.510184	9.90194	-10.2632	-14.3441	-10.7534	-5.85026	-6.25124	-11.5621	-12.2922	-1.52923	-3.73678
-20.5934	-5.6638	-4.84407	-9.87422	-7.41585	-2.67549	-2.35856	-2.0429	-16.2798	-10.2979	-5.40689	-1.44778	-6.87433	-13.8636	-21.7395	-14.6342	-9.02225	-10.3348	-4.08565	-15.0498	-6.9746	-6.86409	-16.2798	-9.002	-10.5714	-16.371	-7.68458	-1.7966		-4.1672	-3.94664	-13.6242	-8.8906	-6.02889	-2.68532	5.73909	-5.24726	-13.9689	-16.574	0.371301	9.30341	-11.4251	-16.0541	-12.1187	-7.12937	-9.02225	-13.7942	-13.3554	-2.68532	-4.97789
-22.5434	-7.25709	-5.70907	-11.2048	-8.70331	-3.85367	-3.30679	-2.51184	-17.0176	-11.9387	-6.34361	-2.58411	-9.05238	-14.3705	-22.8113	-15.5619	-11.9356	-11.925	-4.51499	-16.0416	-8.33313	-7.90048	-17.0176	-10.8156	-12.7172	-17.2464	-8.6242	-3.0626		-5.52583	-5.06829	-14.8095	-10.6532	-7.63072	-3.8497	4.99273	-5.5446	-14.4193	-18.063	0.279993	8.69661	-12.5859	-17.7101	-13.5531	-8.37259	-11.9356	-15.9543	-14.4439	-3.8497	-6.18145
-24.4613	-8.86973	-6.48356	-12.2394	-9.95751	-4.86674	-4.28287	-2.91463	-17.4989	-13.5008	-6.16363	-3.62127	-11.1162	-14.7866	-23.9536	-16.3351	-14.9606	-13.5274	-4.93858	-16.965	-9.70623	-8.8082	-17.4989	-12.4005	-14.5329	-17.7891	-9.47364	-4.2747		-6.87116	-6.19137	-15.7843	-12.2866	-9.38636	-5.0002	4.18044	-5.81735	-14.8339	-19.3441	0.206525	8.1044	-13.759	-19.2372	-15.0225	-9.55241	-14.9606	-18.014	-15.3497	-5.0002	-7.32475
-26.4616	-10.5102	-7.24414	-12.9519	-11.1527	-5.91285	-5.26076	-3.31781	-17.7594	-14.9163	-7.44444	-4.47513	-13.0159	-15.0939	-25.1495	-16.9821	-17.9913	-15.1277	-5.32583	-17.7847	-11.0622	-9.59108	-17.7594	-13.6941	-15.9953	-18.0034	-10.3616	-5.7493		-8.15381	-7.25967	-16.5291	-13.6453	-10.8469	-6.12715	3.33098	-6.07434	-15.2875	-20.3841	0.203254	7.72283	-14.9189	-20.6063	-16.453	-10.6542	-17.9913	-19.9583	-16.2485	-6.12715	-8.32682
[truncated: 7 more columns]

## Sheet: RMS EMG
Pre RMS EMG																													POST EMG
ID1	ID2	ID3	ID4	ID5	ID6	ID7	ID8	ID9	ID10	ID11	ID12	ID13	ID14	ID1	ID2	ID3	ID4	ID5	ID6	ID7	ID8	ID9	ID10	ID11	ID12	ID13	ID14		ID1	ID2	ID3	ID4	ID5	ID6	ID7	ID8	ID9	ID10	ID11	ID12	ID13	ID14	ID1	ID2	ID3	ID4	ID5	ID6	ID7
SRT	SRT	SRT	SRT	SRT	SRT	SRT	SRT	SRT	SRT	SRT	SRT	SRT	SRT	LRT	LRT	LRT	LRT	LRT	LRT	LRT	LRT	LRT	LRT	LRT	LRT	LRT	LRT		SRT	SRT	SRT	SRT	SRT	SRT	SRT	SRT	SRT	SRT	SRT	SRT	SRT	SRT	LRT	LRT	LRT	LRT	LRT	LRT	LRT
2.73	17.03	2.87	4.18	5.33	8.28	5.07	3.37	16.16	3.21	4.14	4.59	2.22	8.22	2.93	7.22	2.87	5.35	19.61	3.89	2.92	2.95	5.3	2.84	4.35	5.29	2.35	29.86		2.0663	7.976	3.676	4.0221	5.1903		3.4697	3.175	3.269	2.7161	2.5139	2.05331	3.2864	5.6131	1.5837	4.2232	3.676	3.1565	19.6089		4.8126
2.59	14.26	3.04	3.9	5.83	7.78	5.11	3.76	16.47	3.36	3.91	4.77	2.5	8.45	2.75	7.7	3.04	5.35	18.86	3.96	3.15	3.4	5.99	2.81	4.32	5.14	2.47	30.97		2.0196	7.3759	4.4143	4.417	5.6512		3.5147	3.3938	3.5743	2.6616	3.0386	2.13042	3.6259	5.8331	1.4739	4.7081	4.4143	3.4244	18.8609		5.221
2.66	12.06	2.93	3.94	5.52	6.42	4.72	3.7	16.92	3.25	3.2	4.79	2.57	6.55	3.06	7.64	2.93	5.23	15.16	4.52	3.24	3.37	6.73	2.83	4	5.51	2.77	31.98		2.0137	5.554	4.6624	4.3495	5.2888		3.8701	3.4874	3.9543	2.825	3.4187	2.21532	3.523	6.2664	1.6122	5.0507	4.6624	3.9242	15.1589		5.4363
2.54	10.01	3.06	4.39	5.37	5.81	4.62	3.64	16.62	3.29	3.15	4.85	2.87	6.09	3.44	7.31	3.06	5.68	11.66	4.49	3.21	3.45	6.92	2.79	3.67	6.07	3.05	32.62		1.9342	5.2531	4.9419	4.1345	5.2629		3.814	3.5357	4.1145	2.7375	3.8344	2.22157	3.263	6.8352	1.7216	5.2144	4.9419	4.1143	11.6613		5.0606
2.37	8.92	2.94	5.16	5.2	5.4	4.56	3.49	16.3	3.37	3.54	4.79	2.78	5.79	3.39	6.7	2.94	5.74	10.07	4.12	3.17	3.4	6.57	2.83	3.55	6.16	3.33	33.35		1.9534	4.7538	4.7785	4.0728	5.1571		3.87	3.5474	4.5081	3.0958	3.8237	2.22074	3.3021	6.7583	1.8855	4.6646	4.7785	4.6208	10.0706		5.0901
2.36	8.19	2.96	6.17	4.12	4.99	4.6	3.36	14.99	3.54	4.25	4.48	2.61	7.38	3.66	5.88	2.96	6.08	7.9	3.69	3.15	3.25	6.2	2.83	3.31	5.98	3.43	33.83		1.895	4.1393	4.8498	3.871	4.1894		3.8053	3.8019	4.3628	3.1331	3.7058	2.18262	3.0609	6.6878	1.8936	4.4049	4.8498	4.766	7.9		5.8565
2.29	7.66	3.04	6.69	4.34	4.35	5.09	3.45	13.85	3.55	4.48	4.77	2.45	10.52	3.46	6	3.04	6.51	6.01	4.67	3.28	3.42	6.24	2.84	3.18	6	3.25	34.09		2.0556	4.0904	5.0287	3.6826	4.3734		3.7277	4.7474	4.4054	3.3965	3.8783	2.20974	3.0598	6.6037	1.9115	4.1605	5.0287	4.7462	6.0063		8.2083
2.52	7.57	3.31	6.51	4.14	3.82	5.79	3.58	13.66	3.5	4.18	4.74	2.35	12.2	3.09	5.61	3.31	6.52	6.09	5.17	4.05	3.44	5.16	2.76	3.27	5.49	2.84	33.54		2.1454	4.0809	5.4749	3.5374	3.9694		3.4006	5.2765	4.5819	3.5228	4.0988	2.38511	3.0342	5.9881	1.778	3.5502	5.4749	4.2456	6.0883		9.0201
2.65	7.55	3.52	5.85	4.29	3.47	5.97	3.76	14.11	3.55	3.74	4.9	2.14	12.3	2.83	5.77	3.52	6.13	5.45	6.61	5.03	3.5	5.84	2.7	2.97	5.23	2.49	33.4		2.2304	4.2832	5.5094	3.3495	4.1255		3.41	6.853	5.116	3.6344	4.4324	2.55453	3.0173	5.9723	1.671	3.4372	5.5094	4.0269	5.449		11.4408
3.08	7.41	3.49	4.7	4.93	3.7	7.33	3.99	15.19	3.61	3.88	5.85	2.12	12.22	2.65	5.98	3.49	5.69	5	7.69	6.67	3.8	6.23	2.76	2.65	4.99	2.35	32.93		2.2573	4.4434	5.3176	4.1759	4.4511		3.3909	7.9982	6.5487	3.7753	4.436	2.6865	3.2363	6.2612	1.8302	3.5508	5.3176	3.8801	4.9969		13.1178
3.3	7.55	3.3	3.77	4.9	3.95	8.39	4.13	20.3	3.3	3.96	6.79	2.23	10.7	2.94	6.16	3.3	5	4.77	7.96	8.1	3.7	7.14	3.04	2.56	4.87	2.38	31.41		2.1817	4.2227	4.8781	5.2372	4.5145		3.4748	7.3374	7.1422	3.7602	3.9417	2.60766	3.0652	6.3291	1.9991	3.3208	4.8781	3.8044	4.7667		12.056
3.36	7.56	2.73	3.46	5.13	4.19	7.88	4.16	22.24	3.34	3.97	6.63	2.34	10.43	2.96	5.59	2.73	4.35	5.07	7.45	9.3	3.73	8.27	3.35	2.81	4.72	2.44	31.42		2.1439	4.2114	4.4873	5.8094	4.8923		3.9569	7.1558	6.9051	3.53	3.3542	2.45089	2.8959	6.6657	2.3682	3.4424	4.4873	3.9592	5.0713		11.1174
3.34	7.39	2.3	3.35	4.65	4.84	8.31	4.16	28.91	3.11	3.69	6.89	2.42	7.63	3.33	5.01	2.3	4.1	4.69	7.24	10.48	3.95	8.62	3.86	3.03	4.4	2.56	30.99		2.2666	4.3509	3.8031	6.3621	4.5019		4.2838	6.4082	6.6963	3.4395	2.6983	2.35899	3.0078	6.6369	2.6504	3.5576	3.8031	4.0165	4.6859		11.5835
3.17	7.55	2.07	2.93	4.02	5.25	8.83	3.9	33.03	2.93	3.71	6.74	2.47	8.34	3.29	4.83	2.07	4.53	4.63	5.95	11.5	4.56	9.57	4.66	3.32	4.35	2.58	28.84		2.341	4.3363	3.4647	6.8651	4.096		4.8665	5.2645	6.538	3.0429	2.6033	2.76769	3.0899	7.7691	2.7105	3.4111	3.4647	4.1523	4.6289		9.0637
3.33	7.81	2.26	2.95	3.33	5.07	7.88	3.7	35.07	2.81	3.58	7.2	2.67	9.82	3.39	4.64	2.26	5.24	4.71	6.39	13.09	5.02	10.13	5.15	3.39	4.15	2.24	28.11		2.3496	4.5076	3.4928	5.836	3.3126		5.9131	5.0548	6.5513	2.6566	2.9847	4.66283	3.9683	8.4739	2.8515	3.6981	3.4928	4.4583	4.7114		7.9113
3.28	7.67	2.81	2.95	2.83	5.27	7.62	3.58	31.57	2.72	3.87	9.99	4.4	11.01	3.56	5.69	2.81	5.75	4.7	6.34	13.96	6.07	9.15	5.61	3.56	4.17	1.89	26.21		2.2371	4.2362	4.2805	6.0498	2.7392		6.3743	4.7976	7.3354	2.5251	3.1869	7.9309	5.9404	8.7095	3.4915	3.8137	4.2805	4.8457	4.6985		8.0602
3.6	7.54	4.3	3.03	3.3	5.65	8.22	3.75	31.08	2.63	4.23	13.14	5.87	12.92	3.83	6.48	4.3	6.12	5.1	7.65	13.75	6.59	9.15	6.23	3.87	3.92	1.83	22.69		2.3064	3.4532	6.3968	6.0472	3.2222		6.0561	4.9004	7.6648	2.4301	3.5022	14.3669	8.1671	8.8563	3.8469	3.6494	6.3968	5.5823	5.1044		6.1785
3.95	7.64	6.23	3.3	3.53	4.78	7.61	3.89	27	2.5	4.54	17.26	7.34	15.67	4.16	7.21	6.23	6.06	5.53	8.31	12.86	6.26	8.92	7.18	4.83	4.09	2.25	21.47		2.349	3.1359	13.884	6.9216	3.4748		6.6841	4.7164	7.2821	2.3657	3.7028	21.2261	10.4864	9.1887	4.234	3.8172	13.884	6.2899	5.5312		5.2482
4	7.47	8.62	3.34	3.92	4.75	6.91	4.1	29.98	3.03	4.98	21.31	7.9	15	5.19	7.5	8.62	6.11	6.27	9.78	12.65	6.9	7.15	8.16	5.59	4.24	2.91	20.78		2.6414	2.6271	18.1657	7.5894	4.0123		6.9814	4.427	8.0513	2.5696	3.6767	28.472	12.202	9.3035	5.0929	3.6438	18.1657	6.3326	6.2749		5.4839
4.98	7.46	11.59	3.6	4.37	5.29	7.68	4.47	34.94	3.21	4.75	22.41	8.37	16.5	6.02	7.2	11.59	6.13	7.22	10.07	12.75	8.25	6.81	9.5	6.21	4.14	3.56	20.45		3.1761	2.9234	21.5313	7.6989	4.5983		6.8699	4.1618	6.8075	2.7758	3.5813	33.3893	12.0935	10.5629	5.1534	3.9529	21.5313	6.2358	7.2332		6.0498
6.2	7.88	12.86	4.2	4.46	5.2	8.22	4.43	42.35	3.92	4.56	24	7.59	13.78	6.31	6.28	12.86	6.18	9.07	10.74	12.48	8.56	7.43	10.43	7.25	4.49	4.72	19.73		3.5591	3.52	24.9616	8.007	4.8397		7.55	4.0667	6.4826	2.6538	3.5818	36.469	12.2295	12.0553	4.906	4.9897	24.9616	6.079	9.0837		6.3519
7.66	8.1	14.67	4.72	4.64	6.48	8.62	4.5	48.36	4.77	4.19	22.98	8.16	10.93	7.04	5.78	14.67	6.8	11.06	10.16	13.81	9.11	7.34	11.09	8.07	5.13	5.76	17.84		4.5692	4.1128	24.4131	8.1586	4.9854		8.2542	3.7606	7.9087	2.8255	3.4475	40.5917	11.1771	12.9064	5.0585	7.3163	24.4131	5.7438	11.1442		7.4331
9.12	9.17	17.25	5.26	5.36	8.53	8.91	4.52	52.08	5.39	3.69	23.11	8.94	11.83	7.19	5.42	17.25	6.99	13.44	10.59	19.85	9.62	7.5	10.91	8.57	5.62	6.63	15.55		5.3555	4.7974	20.9373	7.8566	5.9115		8.3305	4.1953	7.0012	2.9433	3.5675	44.6287	10.7209	14.7212	4.8651	8.9171	20.9373	5.8447	13.4632		8.6612
10.43	10.01	19.98	6.1	5.69	9.28	9.19	4.67	55.81	6.77	3.83	24.01	10.36	12.2	7.06	6.22	19.98	7.89	16.07	11.78	21.56	9.78	7.85	10.03	10.12	6.22	6.73	12.93		5.2155	5.4625	20.6711	7.6647	6.3744		8.6487	4.7355	7.4706	3.4473	5.2413	48.4816	11.4597	15.1876	4.8094	12.1582	20.6711	6.1284	16.0539		10.7376
9.7	11.62	23.74	6.45	5.85	9.85	8.53	5.39	59.72	7.56	3.99	24.49	11.14	12.71	8.03	7.99	23.74	8.11	17.34	13.17	22.38	9.31	7.88	11.18	11.4	6.99	7.31	12.21		5.6395	5.9395	23.2058	7.1762	6.4669		9.3564	5.2971	8.1038	4.2553	6.8457	49.1085	12.567	14.9637	4.4788	14.0818	23.2058	6.842	17.3937		12.287
9.31	13.26	28.32	6.75	6.22	10.27	8.08	5.71	57.73	8.03	4.32	24.95	10.92	15.17	9.16	9.49	28.32	8.42	20.57	16.34	22.95	9.78	7.97	11.51	12.85	7.93	7.42	12.31		5.768	6.787	27.551	7.2431	6.9128		9.7932	6.5493	7.6336	6.3534	7.884	45.8434	12.7587	16.3125	4.4567	16.547	27.551	7.6785	20.5769		12.6357
10.69	14.49	29.24	6.97	5.63	9.9	7.62	6.46	57.13	9.72	4.13	28.05	10.07	17.28	12.02	10.64	29.24	8.84	19.02	18.55	24.2	11.23	9.13	12.17	12.8	8.06	8.5	12.96		5.2651	8.5926	29.8473	7.512	6.0442		9.4301	8.0103	6.6606	7.705	9.8731	41.6159	13.65	16.1852	4.3624	18.9042	29.8473	7.9042	19.0114		12.7524
10.57	15.59	26.46	6.95	5.56	9.19	7.39	7.8	58.44	10.61	4.4	28.24	9.99	16.53	15.96	11.24	26.46	9.3	18.64	18.45	20.31	11.42	11.49	13.91	11.12	8.28	10.26	13.39		4.8647	10.8057	31.6617	6.9356	5.9187		9.2376	8.6481	8.0524	8.5438	10.0058	38.7828	13.5119	17.802	4.2041	25.1241	31.6617	8.6085	18.5884		13.0156
10.25	16.73	24.56	6.98	5.63	9.52	7.8	8.76	51	11.08	4.46	27.58	9.59	15.26	17.04	11.83	24.56	9.17	22.22	17.9	18.4	11.63	13.9	13.56	9.38	9.11	12.08	16.37		4.6585	13.1959	30.5699	6.699	6.0595		8.5275	10.1969	8.7299	10.298	10.0313	39.5442	13.294	20.2722	4.6015	33.2692	30.5699	9.2357	22.266		11.6588
9.23	16.57	19.78	6.72	6.1	10.59	9.61	10.25	43.03	12.51	4.48	28.95	9.34	14.92	17.42	14.21	19.78	10.12	24.17	16.85	18.55	13.08	15.56	13.61	8.53	9.28	14.57	12.41		4.2795	16.6585	25.0172	7.1631	6.6619		8.4893	12.1232	10.8693	11.5074	11.0215	41.2279	12.8608	19.8959	4.979	39.0373	25.0172	10.5153	24.1778		11.4012
7.23	17.01	19.87	6.25	7.08	13.22	10.84	11.65	39.79	12.88	4.49	29.22	8.75	16.46	17.22	17.21	19.87	11.81	29.17	16.55	22.14	12.84	16.45	12.89	9.3	10.26	15.85	10.99		4.0075	20.4349	20.1102	7.7122	7.949		9.7323	13.2593	12.5616	12.0333	12.4559	42.8179	13.758	19.9603	5.1126	41.8623	20.1102	11.014	29.1695		11.8984
5.98	18.63	26.05	5.69	8.8	16.25	13.14	12.71	32.28	13.93	5.38	26.63	8.91	18.07	15.33	21.81	26.05	15.25	31.86	21.17	23.71	11.98	17.74	12.83	11.26	11.38	15.94	12.71		3.8951	22.4546	16.2223	9.1506	9.677		11.0123	14.537	14.9933	12.7418	13.7076	44.5221	14.6445	19.7283	6.2388	43.8334	16.2223	13.1495	31.8673		12.2712
7.8	20.56	32	5.96	10.16	21.39	13.99	12.96	25.57	14.82	5.32	27.36	8.22	16.18	16.62	26.08	32	20.84	32.4	30.16	22.18	12.62	19.45	12.88	12.68	11.6	15.58	11.75		3.9663	26.1108	13.1173	9.8609	10.8976		13.3978	15.8981	15.9731	13.1491	14.6092	50.1219	15.2112	17.5752	7.4091	39.166	13.1173	17.15	32.4061		12.2429
12.38	21.59	33.23	5.91	10.78	25.96	15.01	14.17	22.46	15.57	5.77	29.7	8.61	12.81	18.89	29.82	33.23	26.11	31	38.02	22	12.33	23.2	14.93	13.27	14.04	16.35	12.26		5.0721	29.4045	12.2603	10.5274	11.6987		16.8068	15.6216	17.2049	12.7122	14.1931	60.8835	15.3599	19.5537	7.7883	43.4638	12.2603	24.0454	31.0119		12.3558
16.88	24.78	31.72	6.33	12.51	26.75	15.22	14.1	21.12	15.51	6.37	31.58	9.3	8.16	21.42	30.54	31.72	30.48	32.5	43.4	19.93	13.56	24.99	16.09	14.7	16.17	15.88	12.6		6.7272	32.3113	11.29	12.5699	13.6277		18.4359	16.1489	17.1894	12.2395	13.7147	71.5981	15.6857	21.7473	12.3483	48.6182	11.29	24.5761	32.5029		12.287
23.49	26.26	27.25	7.64	14.08	29.25	19.17	15.43	21.2	15.86	6.8	32.65	10.64	8.08	26.7	29.59	27.25	33.33	33.51	45.88	16.71	14.73	29.36	18.8	18.6	17.88	15.78	13.93		9.0846	36.5748	13.3108	12.4712	15.8338		18.6757	17.3633	18.1334	13.1663	13.4305	75.7696	15.6079	22.8535	17.2601	51.9436	13.3108	28.4918	33.4506		12.658
32.44	26.22	20.33	10.52	16.08	34.69	19.35	17.84	22.92	14.86	6.99	32.69	11.25	6.75	30.25	29.8	20.33	33.09	38.1	46.16	13.94	15.04	32.71	18.68	21.82	18.77	15.23	13.14		11.9241	38.3421	13.8735	14.341	19.9362		19.0099	18.3543	19.7954	13.3808	13.8506	71.3169	15.6567	22.8703	22.0756	55.3766	13.8735	32.1198	38.1809		13.0341
37.53	26.84	20.03	14.56	19.61	40.9	20.34	18.9	24.18	15.55	6.97	29.55	11.86	4.56	36.76	28.11	20.03	35.96	41.51	42.07	17.38	16.87	35.69	18.98	24.08	18.69	16.98	13.36		15.8587	40.6034	13.8222	19.1745	24.1647		18.4104	20.8503	20.0307	13.3906	18.4042	62.2087	18.4139	22.2387	25.9096	53.0919	13.8222	30.0208	41.4144		13.5321
38.92	30.3	19.77	17.71	22.31	44.2	20.29	18.56	25.14	15.66	7.6	26.61	12.07	4.96	42.26	25.77	19.77	38.31	45.62	39.3	18.51	17.84	35.95	18.45	24.15	19.9	16.75	15.03		20.5248	39.9122	18.1008	25.1325	27.5704		17.0386	22.1685	21.7935	15.296	22.1927	59.1454	19.4474	18.9136	28.8074	51.7085	18.1008	32.4183	45.6724		15.3779
38.42	30.52	20.16	20.87	23.83	49.84	20.83	18.18	27.13	16.09	9.04	26.21	12.19	7.14	46.96	27.37	20.16	42.42	46.9	39.32	21.53	17.56	36.98	18.4	28.66	22.02	17.1	12.87		22.3194	38.4703	21.7595	31.3166	28.8733		16.1931	23.0093	23.2314	16.2187	25.0957	64.6511	21.6687	18.3281	33.2245	52.5184	21.7595	36.131	46.8462		17.7231
32.97	28.91	19.19	21.11	26.05	49.3	18.2	16.41	29.66	16.34	9.91	29.21	12.8	8.25	49.63	31.7	19.19	47.26	46.83	41.29	22.94	19.14	36.77	19.31	31.13	25.67	17.51	12.11		24.3567	39.3161	22.9841	36.5471	29.9806		16.8927	23.7037	25.2819	17.013	27.8749	76.957	22.7232	17.6873	35.7332	53.2289	22.9841	36.6851	46.8182		20.1078
31.03	29.82	16.76	21.32	29.46	45.29	18.99	15.87	30.15	15.35	10.12	31.54	13.8	12.63	48.66	34.62	16.76	52.88	49.4	41.07	24.03	19.88	37.07	19.02	30.96	31.25	19.37	12.1		24.6161	37.829	23.0359	41.3498	33.0397		20.854	21.8746	27.2788	17.8667	28.5288	88.0823	25.0779	17.5858	40.1295	59.0686	23.0359	42.504	49.3977		20.9436
33.03	29.35	17.49	17.65	35.52	41.06	21.86	16.62	29.58	13.52	12.6	32.83	14.92	14.57	51.24	37.38	17.49	55.94	45.92	42.44	23.81	20.16	37.27	17.67	32.25	33.21	18.92	11.44		23.3341	38.1456	21.9544	42.4971	37.7587		23.0493	21.7986	27.4179	19.3104	26.975	89.2721	25.7045	17.4676	42.4282	61.4146	21.9544	45.9799	45.8381		22.7716
31.67	29.43	20.05	16.77	39.51	40.78	23.06	18.02	32.96	12.75	14.23	36.31	16.26	16.78	53.98	39.11	20.05	55.04	53.2	43.7	26.17	20.75	41.65	18.9	34.14	36.27	20.71	12.18		24.0672	39.9259	19.2088	42.3411	41.2907		26.4467	22.6554	29.1968	19.853	27.5511	81.6679	24.217	16.5587	41.6614	67.7741	19.2088	46.7097	53.2612		22.5539
32.07	30.97	25.25	18.96	45.46	38.02	21.71	18.25	33.47	11.49	15.05	36.55	16.62	14.69	61.68	37.87	25.25	57.15	53.56	45.98	24.75	20.11	43.55	16.5	37.59	38.77	24.08	14.54		26.457	42.963	21.9045	41.3217	47.5591		30.2674	23.01	28.0911	20.7409	30.6359	68.8978	23.9322	16.7154	39.4535	72.3022	21.9045	52.2916	53.719		21.8161
29.76	34.39	31.74	23.09	46.81	41.63	20.62	18.96	33.88	12.17	14.55	36.54	16.13	12.1	66.17	38.13	31.74	57.92	55.62	42.27	27.94	21.56	45.08	14.91	38.61	37.77	27.1	15.44		24.3935	43.968	26.4255	43.8078	48.1892		33.0264	22.5899	27.1024	21.2771	33.7798	60.2537	23.9552	15.4527	41.0486	75.22	26.4255	53.4611	55.6398		20.156
25.86	34.62	35.37	29.35	46.87	47.67	21.4	19	36.18	14.24	15.02	35.97	16.31	10.89	63.4	42.22	35.37	57.96	57.97	46.57	28.01	20.18	45.76	14.35	36.94	38.3	29.44	16.33		24.5137	43.4104	35.9619	51.414	47.4098		37.0328	22.9891	29.0903	20.1493	36.9073	61.5604	26.9961	15.8192	37.3741	74.9136	35.9619	53.0227	58.0218		20.8078
22.74	36.78	36.55	39.49	47.42	52.59	21.84	20.49	35.87	16.29	16.62	34.56	17.48	8.55	55.51	47.56	36.55	65.1	56.43	46.96	27.55	18.51	45.44	14.59	32.93	37.3	30.58	19.15		23.8794	43.8522	39.8996	56.7382	46.4652		38.1562	24.6236	30.5131	19.8467	39.4148	70.7121	28.2201	16.1327	40.1893	69.1405	39.8996	53.5093	56.2917		21.4007
20.75	36.31	32.65	52.11	48.47	55.75	31.69	20.34	34.71	20.44	21.18	31.82	18	5.29	50.27	51.77	32.65	70.28	55.78	51.21	27	21.22	43.99	15.34	32.15	35.75	30.48	21.05		20.1586	45.2976	43.2123	64.3309	46.7222		39.0656	24.0013	31.4169	20.2864	41.6246	84.2776	31.2084	18.6077	37.3109	64.0699	43.2123	55.7579	55.8142		22.842
22.11	34.85	28.22	54.03	52.36	54.26	37.32	19.71	35.85	23.46	22.34	30.72	18.82	7.57	49.41	53.28	28.22	76.5	55.52	56.86	30.38	22.14	45.38	17.16	35.59	35.95	29.14	20.52		21.7949	47.2011	40.8695	70.2483	49.4495		37.3442	25.817	35.516	21.839	45.2092	92.9858	32.9885	18.5172	36.3475	67.3603	40.8695	63.4042	55.3859		24.83
23.64	33.56	31.23	57.97	56.94	56.51	43.07	21.27	36.08	24.1	24.32	32.55	21.95	7.94	55.11	50.25	31.23	82.61	63.06	61.08	30.46	24.27	47.38	18.98	37.73	36.54	29.16	19.54		23.7715	52.93	38.4083	72.6104	56.6248		39.5075	26.3515	37.1166	24.2144	48.1851	97.2595	31.5524	19.8999	36.9888	68.6467	38.4083	68.737	63.1275		28.3689
29.95	35	33.25	58.75	58.74	58.22	49.74	20.88	37.47	24.61	25.73	32.95	22.6	9.33	56.06	47.81	33.25	96.81	68.41	60.4	29.07	27.98	53.57	21.54	35.93	41.08	29.24	21.33		24.7755	52.8367	41.6367	69.1785	60.691		34.5689	26.1332	34.3254	25.6916	48.9966	97.1448	34.0508	21.2935	43.5131	67.502	41.6367	73.3946	68.4871		29.6379
35.64	38.58	34.73	62.47	65.11	56.41	53.36	19.27	37.89	27.18	27.84	35.15	27.49	13.94	55.81	48.01	34.73	98.04	74.27	64.45	29.86	30.57	57.04	22.29	36.84	39.57	30.17	22.19		24.5454	52.8678	47.2926	67.3319	65.8702		36.5225	23.6892	32.9364	27.1999	45.9453	99.273	38.1477	22.3994	50.3006	72.4753	47.2926	83.5676	74.2579		29.2381
40.05	41.38	35.46	67.04	65.56	59.5	51.6	19.13	41.39	26.2	28.91	34.72	30.98	17.3	60.28	54.5	35.46	101.56	76.21	56.37	31.59	33.38	57.48	22.38	36.48	39.93	33.16	22.77		24.1905	49.8021	53.4536	66.9287	65.9736		38.9579	20.9184	32.8995	28.0513	43.6371	104.647	39.7772	20.3251	53.718	66.5681	53.4536	86.6308	76.3748		30.8863
42.01	43.02	33.63	74.44	65.27	63.36	54.38	17.88	45.15	29.67	31.53	33.35	34.8	21.81	61	59.69	33.63	101.3	65.37	48.4	32.87	33.48	53.02	21.32	38.3	40.24	37.51	27.36		26.2727	50.8383	55.593	67.1782	63.0405		42.6195	19.2246	28.3439	27.3942	41.0043	109.021	42.3959	21.3983	61.6348	83.9859	55.593	90.4509	65.363		32.0026
43.99	44.2	34.26	77.95	75.99	59.82	55.77	18.87	48.18	33.65	31.91	32.76	39.77	27.29	65.98	66.08	34.26	102.65	60.76	43.74	33.81	34.08	56.27	21.32	38.65	40.7	43.31	28.06		26.1658	58.7717	53.39	66.6034	71.5595		48.5952	19.249	29.6767	28.9315	46.8186	109.251	47.4571	23.0537	63.811	103.011	53.39	94.4204	60.8429		35.199
44.95	45.54	39.56	77.88	71.14	58.95	51.26	19.41	51.2	37.88	32.13	33.48	43.78	32.58	71.26	71.82	39.56	103.06	56.5	43.57	38.56	33.52	57.73	21.24	37.49	43.01	45.53	30.35		32.6411	63.2309	52.404	65.1682	68.738		53.8221	21.1142	29.1996	28.2504	49.5175	104.234	46.3677	30.3474	66.8588	105.511	52.404	98.146	56.5252		40.7621
42.53	42.24	46.43	73.63	69.16	56.6	55.5	22.89	54.17	38.02	31.08	35.38	50.96	30.43	73.69	74.32	46.43	103.74	52.07	43.35	42.88	33.45	57.78	21.47	37.3	45.01	46.05	30.66		37.5243	69.6871	49.5587	66.5429	68.1949		60.6649	24.8257	29.7578	28.5475	47.6646	97.6366	46.1332	36.51	77.3222	116.489	49.5587	99.0482	52.1122		46.3589
47.7	42.61	49.46	78.83	65.38	59.42	64.83	24.6	52.97	41.35	32.46	37.94	59.18	26.39	70.62	76.92	49.46	116.41	57.26	45.64	45.57	31.74	62.93	23.4	40.58	39.38	48.43	26.5		37.3774	73.4875	54.0032	63.4721	66.1698		65.6001	26.4977	31.2492	30.5192	50.6897	91.8147	47.6248	45.1966	83.3022	113.785	54.0032	104.021	57.3121		50.5621
50.71	46.41	49.86	80.13	57.75	59.28	75.18	25.2	51.36	42.02	32.95	39.11	63.99	25.96	75.12	78.79	49.86	122.25	55.59	47.46	49.89	33.06	65.88	25.96	43.11	36.99	50.02	27.25		43.1183	73.4316	55.1196	61.7952	60.8184		71.2893	28.0501	34.1329	28.9308	42.8615	87.0659	45.7533	54.4494	95.3384	97.1744	55.1196	106.225	55.5379		53.5766
50.72	48.56	50.54	74.87	60.03	62.35	93.25	24.21	47.29	46.94	30.39	37.2	68.19	26.83	77.41	80.03	50.54	116.74	58.22	50.08	54.11	32.16	62.67	26.78	40.33	30.48	51.57	28.54		42.9786	66.3959	57.6049	62.6575	60.805		75.0362	28.3585	35.4455	27.3637	39.3089	80.1033	43.5724	70.3734	107.191	92.612	57.6049	114.944	58.4852		58.6572
56.54	48.13	53.65	78.55	60.48	71	117.99	23.99	45.23	48.23	25.48	33.99	70.81	30.22	79.46	81.69	53.65	114.9	59.73	47.7	62.63	32.54	58.83	29.64	37.69	26.38	53.95	30.57		45.0555	64.5638	58.148	67.6532	61.3214		87.4026	26.4847	34.3387	27.1711	38.0049	72.7659	47.8438	85.043	107.067	100.799	58.148	121.188	59.8778		57.9198
59.74	46.6	59.46	85.24	64.11	74.27	130.86	22.4	45.52	50.29	24.71	32.08	75.21	36.55	80.43	83.63	59.46	114.41	56.88	51.16	69.71	32.38	58.01	32.87	37.17	25.55	57.46	30.19		50.8478	58.1719	53.7907	69.2099	64.6985		88.2034	25.1567	33.299	28.196	33.4863	63.1117	48.2574	98.5186	110.424	98.5072	53.7907	119.311	56.9199		61.5554
62.1	44.36	64.95	78.13	62.56	71.69	129.49	22.48	43	52.39	23.97	30.71	79.07	45.49	81.58	80.29	64.95	105.46	54.07	49.88	74.78	29.2	60.08	33.72	36.69	23.7	56.32	28.16		50.0163	58.9711	54.244	69.218	62.1884		88.0131	23.3849	32.8348	27.112	31.0857	58.0145	46.4015	104.716	108.896	102.901	54.244	116.402	54.0722		64.742
66.74	43.26	62.31	83.08	57.17	64.31	133.91	21.71	42.32	47.66	24.68	29.62	83.11	55.81	83.2	81.65	62.31	110.28	48.39	45.06	77.58	27.84	59.01	32.89	32.92	20.48	55.03	27.24		51.4997	59.6754	50.6971	66.7319	59.046		88.7379	21.8813	28.9377	28.0251	29.806	54.2145	46.6424	105.502	110.357	103.382	50.6971	106.343	48.3773		67.6387
66.26	40.95	57.94	86.83	54.33	57.1	133.63	20.73	38.46	46.46	26.7	32.33	76.97	61.02	80.68	75.2	57.94	106.38	41.67	43.89	77.78	26.06	55.45	34.44	27.83	17.89	49.81	27.27		57.948	62.2336	42.7171	65.8452	55.7511		86.5494	22.7498	27.6748	28.0494	26.1244	53.6858	45.3983	100.298	108.934	100.636	42.7171	97.0129	41.6137		64.3752
65.04	38.89	49.08	81.16	46.5	51.1	126.11	20.46	33.32	49.67	28.65	31.86	77.33	58.21	82.69	72.73	49.08	106.99	34.24	38.53	70.91	24.02	51.2	34.49	24.45	18.16	45.78	28.98		55.0392	63.3526	39.4445	61.2984	45.1227		73.4878	23.413	26.6693	28.8535	22.1251	52.2614	47.0996	95.1216	109.341	85.103	39.4445	100.467	34.3335		66.212
56.36	39.68	43.35	73.08	39.6	46.32	120.15	20.12	26.34	48.89	29.57	29.81	70.95	60.46	82.65	72.28	43.35	107.04	31.14	35.6	66.12	23.07	43.51	33.04	24.19	17.46	41.82	28.91		58.3421	58.3693	35.2333	59.77	38.9373		67.9809	24.5578	24.0923	26.3412	19.0349	49.7091	43.806	92.8712	114.324	77.5166	35.2333	89.8753	31.0552		65.1609
53.68	40.43	41.6	71.54	33.57	42.36	124.38	19.32	22.65	44.79	28.59	28.39	70.8	66.81	77.95	63.89	41.6	100.4	27.92	31.82	64.43	21.86	42.02	31.04	24.33	17.97	36.02	28.7		57.1316	50.4166	27.9586	58.5817	31.8147		63.284	26.0659	23.8282	26.2302	15.554	43.969	41.6883	88.7144	109.893	79.3754	27.9586	84.6204	27.8196		60.9791
48.9	36.65	39.76	67.66	27.17	37.66	119.18	18.7	24.32	43.09	22.9	25.5	72.48	72.65	72.52	58.31	39.76	89.9	27.87	32.27	60.61	21.57	45.03	29.18	19.86	17.08	30.79	26.04		52.1376	45.8046	24.5316	56.5756	25.1598		53.1679	23.6938	22.5041	23.84	12.2865	36.0099	41.6935	81.0842	104.213	77.784	24.5316	74.7666	27.8788		55.0756
45.36	35.1	39.33	61.16	25.6	31.15	108.12	17.88	24.49	37.26	18.48	20.93	72.71	77.06	65	51.08	39.33	85.34	27.11	26.84	59.05	18.13	45.64	27.98	16.1	16	30.13	23.46		53.3651	37.3694	19.8539	51.2663	25.7714		54.4455	21.6926	22.3061	22.7866	10.8111	27.7387	35.9914	73.9431	100.952	73.4945	19.8539	60.4673	26.9396		57.0066
46.7	31.27	37.24	56.8	24.34	27.56	95.74	16.34	26.68	31.34	14.39	18.25	69.34	86.96	59.88	42.37	37.24	77.89	25.29	21	59.39	16.14	43.8	26.59	12.11	13.7	29.8	20.43		51.0219	36.6771	15.14	48.6989	23.9804		57.7043	17.8722	20.331	21.3691	9.4583	20.5878	29.9816	64.1631	91.1854	63.8285	15.14	49.5055	25.367		54.9495
44.33	28.59	34.07	48.55	22.89	29.77	80.11	14.28	28.07	27.64	14.59	16.13	58.93	91.63	54.94	33.93	34.07	67.02	23.07	18.61	54.37	14.53	39.31	26.09	8.84	10.84	26.99	16.53		48.4345	33.7691	13.238	45.7738	23.0708		60.9183	14.6011	18.2833	18.5362	8.3976	15.5049	29.8109	49.5203	85.1295	45.4844	13.238	42.3206	23.0296		53.0043
43.54	23.85	27.97	40.04	21.17	30.89	61.93	11.7	24.29	24.05	14.17	13.34	52.5	88.69	50.5	29.76	27.97	65.74	18.79	16.14	48.83	12.3	27.16	23.25	7.7	9.13	25.67	14.41		48.3704	28.0716	11.0315	38.808	21.8758		58.5558	12.1129	15.6118	15.4964	7.2075	11.462	26.7771	38.4776	72.7917	32.4466	11.0315	39.089	18.8019		52.3284
38.08	19.16	22.92	40.38	17.58	28.85	47.09	9.85	19.07	20.2	11.95	11.6	42.67	85.63	46.6	24.31	22.92	57.75	17.01	14.34	46.32	9.81	17.91	21.05	6.47	7.62	23.69	13.52		43.5343	23.3247	9.8386	31.5679	18.2745		50.414	10.2665	12.4673	13.796	5.6208	8.43886	26.6868	29.7406	60.622	23.9908	9.8386	35.2604	16.919		48.6259
32.44	17.45	17.5	38.29	12.76	25.37	34.78	7.24	16.69	16.23	7.44	10.83	34.68	87.75	36.79	22.49	17.5	46.24	14.54	13.36	38.19	9.75	14.88	17.18	6.03	6.44	21.45	13.11		36.4754	18.2369	9.085	23.1306	13.4595		41.7612	9.5787	10.3238	11.1388	4.6924	5.88447	26.4629	20.6023	48.6761	20.2781	9.085	26.383	14.4611		40.8766
25.32	15.57	13.05	34.47	8.96	17.92	27.2	5.96	14.51	13.22	5.82	9.23	31.63	85.67	26.6	18.22	13.05	36.32	12.81	11.45	32.78	8.25	12.67	14.29	5.35	5.89	19.45	13.85		32.5011	16.8263	9.0115	16.2019	9.7011		30.5848	8.9643	8.1644	9.2849	4.0638	4.14234	26.2424	13.2004	32.986	16.5099	9.0115	17.3358	12.7728		33.7986
18.69	11.96	9.5	30.09	7.62	13.01	23.62	4.31	15.02	10.55	5.41	7.39	30.32	83.93	18.89	13.96	9.5	24.39	11.62	8.8	29.06	7.11	11.47	12.01	4.85	5.57	15.79	13.63		24.6219	12.8783	8.6279	11.6144	8.4171		24.2771	8.5895	6.3652	8.4623	3.6672	2.98643	25.2103	9.9877	22.9744	12.275	8.6279	13.4793	11.6151		28.2207
15.75	10.8	8.68	21.81	7.18	9.97	19.89	3.58	15.98	8.47	5.45	6.56	27.62	84.12	15.13	11.03	8.68	16.07	8.68	7.09	23.81	6.07	10.32	9.1	4.25	5.4	13.47	13.8		20.2962	10.0764	7.966	10.1084	7.9108		22.018	7.3124	5.4969	7.0976	3.3338	2.29911	23.3342	7.4087	16.9969	8.7163	7.966	9.4776	8.6695		23.7072
12.72	9.33	6.72	15.49	7.22	8.55	15.02	3.07	17.3	6.86	4.64	5.7	25.98	82.73	14.11	8.22	6.72	11.29	7.11	5.69	16.23	4.43	8.71	7.61	3.24	5	10.82	11.37		15.4919	7.5861	7.1587	8.7888	8.3634		19.6874	6.3001	4.5812	5.1575	3.195	1.93414	20.6142	5.7678	12.4113	6.1358	7.1587	8.1231	7.0911		19.4165
11.57	8.22	5.35	10.49	6.36	7.62	10.93	2.92	17.89	5.85	3.86	4.75	22.18	81.06	12.29	5.95	5.35	8.44	5.72	4.87	13.69	3.42	6.87	5.58	2.83	5.16	8.5	10.73		13.7124	4.694	6.2097	7.821	7.5649		15.1329	4.6112	3.5666	4.7697	2.9326	1.76149	18.0862	5.048	9.8428	5.5995	6.2097	6.3818	5.7205		15.1829
9.32	7.52	4.73	6.56	5.52	7.02	7.76	2.81	19.5	5.13	3.42	4.37	18.02	78.86	11.13	5.07	4.73	7.38	4.41	4.31	10.12	3.17	6.32	3.96	2.24	6.02	6.3	10.81		12.9184	3.4146	5.8374	7.7555	6.5105		12.0136	3.7921	2.8546	3.7671	2.8882	1.72317	15.1911	3.7435	8.3426	4.3069	5.8374	5.45	4.4072		12.4235
7.68	7.27	3.47	5.42	5.08	6.32	5.89	2.84	19.13	4.84	3.59	4.24	15.17	76.81	9.43	4.54	3.47	6.62	3.68	3.88	6.7	2.86	5.64	3.76	1.91	5.86	4.66	10.52		11.2501	2.545	5.5353	5.8201	6.1776		9.7137	3.0481	2.5338	2.9219	2.7084	1.82174	11.876	2.9188	8.0748	3.6303	5.5353	4.8714	3.6658		9.7085
6.32	7.26	2.69	4.43	4.5	5.26	5.02	3.05	20.09	4.02	3.12	4.1	11.88	73.22	6.99	3.94	2.69	5.45	3.45	3.8	4.47	2.74	5.5	3.76	1.8	5.82	3.83	10.12		8.3204	2.6143	4.5965	5.3449	5.304		6.8543	2.7545	2.2144	2.7574	2.7079	1.97274	9.6295	2.3456	7.1456	3.6426	4.5965	4.2945	3.4496		8.4378
4.66	7.04	2.16	3.62	4.35	4.69	4.6	3.2	25.54	3.57	3.21	4.1	9.59	69.3	5.45	3.79	2.16	4.94	3.27	3.71	3.36	2.97	5.11	3.79	1.74	5.65	3.09	10.35		6.4189	2.509	3.8592	4.6498	4.8393		5.6074	2.9979	2.1222	2.7019	2.6879	2.05463	7.7087	1.9544	5.5447	2.973	3.8592	3.4161	3.2718		8.3559
3.84	7.22	1.95	3.27	4.47	3.66	3.97	3.04	31.66	3.11	3.11	3.98	7.26	64.96	4.24	3.77	1.95	4.6	2.88	3.23	2.65	3.13	4.64	3.68	1.69	4.44	2.18	10.29		4.017	2.5764	3.2979	3.9258	4.6039		4.6137	2.8158	2.0548	2.4454	2.4239	2.12065	5.0524	1.7325	4.1639	2.55	3.2979	2.7875	2.8829		9.5388
3.4	7.18	1.71	2.94	4.35	2.28	3.65	2.99	33.82	2.79	2.9	4.09	6.28	58.6	3.41	3.88	1.71	4.05	2.78	3.01	2.36	3.11	5.32	3.19	1.65	4.31	2	9.74		2.7098	2.7348	2.571	3.6728	4.8082		3.9951	2.5652	2.1705	2.4977	2.4811	2.16129	3.5732	1.7641	2.8346	2.5805	2.571	2.2686	2.7699		11.3556
3.17	7.32	1.64	2.76	4.13	1.79	3.66	2.98	37.55	2.6	2.61	4.42	6.25	53.38	3.27	3.73	1.64	3.94	2.6	2.66	2.13	2.93	5.92	3.11	1.79	4.59	1.75	9.93		2.0426	2.6537	2.1367	3.4884	4.7499		3.6842	2.3306	2.059	2.5468	2.629	2.32705	2.8309	1.7126	2.1768	2.5081	2.1367	2.0063	2.5892		13.888
2.71	7.72	1.64	2.63	4.1	1.73	3.61	2.55	41.72	2.58	2.26	4.98	5.35	48.3	3.08	3.73	1.64	4.04	2.4	2.52	1.82	2.73	5.96	3	1.74	4.93	1.51	10.04		1.4683	3.0672	1.8629	3.5358	4.7838		3.9346	2.2419	1.9936	2.5081	2.517	2.56819	2.142	1.6968	1.8514	2.8309	1.8629	2.1841	2.4281		14.9364
2.48	7.85	1.78	2.81	3.87	1.69	3.69	2.44	39.09	2.47	2.12	5.27	4.89	41.63	3.2	4.04	1.78	4.21	2.42	2.4	1.67	2.28	7.43	3.35	1.79	5.37	1.35	10.39		1.3697	4.0979	1.9979	3.5091	4.5846		3.8838	2.3345	1.8711	2.4209	2.6397	2.7758	2.0551	1.7638	1.8149	3.3502	1.9979	2.3271	2.4232		14.7457
2.34	7.6	1.93	2.93	3.54	1.59	3.65	2.52	34.6	2.38	2.19	5.28	4.13	35.27	3.1	4.54	1.93	4.63	2.4	2.55	1.62	2.18	8.06	3.31	2.06	5.43	1.31	10.44		1.3617	4.8155	2.2491	3.4951	3.8996		3.9213	2.5773	1.8968	2.4115	2.5623	2.81177	1.9755	1.8472	1.7237	3.6949	2.2491	2.6368	2.4081		12.9238
1.93	7.67	2.22	3.18	3.3	1.91	3.72	2.32	30.89	2.5	2.27	5.3	3.27	31.42	3.04	4.8	2.22	5.55	2.46	2.84	1.46	2.3	7.18	3.25	2.02	5.37	1.09	10.05		1.434	5.646	2.5426	3.7138	3.3145		4.4878	2.795	1.8562	2.3242	2.4667	2.59926	1.9177	1.8369	1.7477	3.9402	2.5426	3.1109	2.4689		11.0028
1.94	7.67	2.34	3.57	3.23	2.07	4.05	2.25	25.4	2.72	2.42	5.05	2.03	26.36	3.17	4.9	2.34	6.77	2.64	3.16	1.48	2.33	7.59	3.35	1.97	5.15	1.18	9.94		1.5791	5.9269	2.8237	3.9897	3.2872		3.882	2.9054	1.7703	2.3773	2.3043	2.33699	1.9212	1.9725	1.7786	3.8853	2.8237	3.7812	2.652		8.0242
1.96	7.6	2.53	3.99	3	2.31	4.26	2.44	23.16	2.88	2.44	4.65	1.66	22.43	3.05	5.02	2.53	8.83	3.04	3.5	1.55	2.25	7.72	2.92	1.9	4.65	1.14	9.14		1.8782	5.0863	3.0397	4.0848	2.9169		3.7873	2.9644	1.995	2.3641	2.3174	2.10252	2.3069	2.0721	1.8746	3.2439	3.0397	3.9852	3.029		5.8699
1.94	7.53	2.71	3.93	3.01	2.8	4.23	2.34	22.18	2.8	2.32	4.48	1.91	20.05	3.3	4.59	2.71	9.79	3.34	3.53	1.49	2.14	6.7	3.17	1.87	4.57	1.31	7.98		2.0987	4.5342	2.9225	4.0834	2.9173		3.6785	2.952	2.2372	2.4114	2.1574	2.00865	2.4602	2.2497	1.9388	2.9113	2.9225	4.1496	3.3526		4.8517
1.88	7.53	2.57	4.25	2.96	3.04	4.51	2.08	22.98	3.33	2.21	4.22	2.27	16.23	3.23	4.09	2.57	10.26	3.51	3.35	1.51	2.05	6.5	3.38	1.87	4.71	1.51	8.13		2.2741	3.6448	2.886	4.1204	2.8651		3.2015	2.7429	2.8177	2.5474	1.9271	1.96913	2.675	2.5555	1.905	2.5678	2.886	4.0699	3.5105		4.3711
1.89	7.36	2.45	4.1	2.87	3.09	4.75	2.01	26.45	3.58	2.22	4.23	2.58	12.57	3.26	3.79	2.45	11.02	3.33	3.33	1.69	2.11	6.22	3.35	1.92	4.57	1.79	8.53		2.3265	3.0502	2.7342	4.0824	2.7383		3.166	2.4513	3.9815	2.4458	2.009	1.95741	3.0012	2.6616	2.0016	2.1716	2.7342	3.8768	3.3262		4.0963
1.71	6.9	2.35	3.92	2.85	2.99	4.34	2.13	27.81	3.63	2.11	4.1	2.8	11.42	3.2	3.43	2.35	10.01	3.02	3.23	1.87	2.02	6.26	3.74	1.89	4.47	1.89	8.64		2.2443	2.9773	2.4899	3.8864	2.8353		3.2895	2.2118	4.7466	2.5901	1.9551	1.99981	3.0682	2.7817	1.9699	2.0527	2.4899	3.4782	3.0089		3.323
1.61	6.76	2.06	3.72	2.88	2.95	4.27	2.17	23.45	4.23	2.18	3.93	2.76	9.68	2.93	3.15	2.06	8.15	2.8	3.21	1.87	1.98	6.4	3.67	1.79	4.43	1.96	9.01		2.1464	2.7447	2.5076	3.8434	2.9728		3.2554	2.0863	5.6044	2.6895	2.3558	2.0758	3.0533	2.7701	1.8677	1.9846	2.5076	3.0992	2.7776		2.9979
1.6	6.72	2.1	3.32	3	2.57	4.13	2.21	21.45	4.97	2.24	4	2.62	7.15	2.77	3.15	2.1	7.46	2.53	3.27	2.04	1.95	7.1	3.27	1.77	4.55	1.87	9.4		1.9368	2.6058	2.473	3.7964	3.103		3.3389	2.0802	6.3711	2.6714	3.0208	2.15486	2.97	2.6639	1.7595	2.2553	2.473	2.9491	2.5261		2.7778
[truncated: 7 more columns]

## Sheet: AT Force
Pre AT Force																													Post AT Force
ID1	ID2	ID3	ID4	ID5	ID6	ID7	ID8	ID9	ID10	ID11	ID12	ID13	ID14	ID1	ID2	ID3	ID4	ID5	ID6	ID7	ID8	ID9	ID10	ID11	ID12	ID13	ID14		ID1	ID2	ID3	ID4	ID5	ID6	ID7	ID8	ID9	ID10	ID11	ID12	ID13	ID14	ID1	ID2	ID3	ID4	ID5	ID6	ID7
SRT	SRT	SRT	SRT	SRT	SRT	SRT	SRT	SRT	SRT	SRT	SRT	SRT	SRT	LRT	LRT	LRT	LRT	LRT	LRT	LRT	LRT	LRT	LRT	LRT	LRT	LRT	LRT		SRT	SRT	SRT	SRT	SRT	SRT	SRT	SRT	SRT	SRT	SRT	SRT	SRT	SRT	LRT	LRT	LRT	LRT	LRT	LRT	LRT
8.95921	-54.5206	16.516	-301.045	31.8333	47.1993	42.6141	-13.7766	-75.2602	-27.2039	8.21329	22.6889	-19.5995	-4.9948	96.8329	-54.5206	-3.18329	-100.565	-128.178	-17.2441	-25.4351	220.118	0	69.5784	9.00887	-10.3056	-13.6356	-318.062		57.4474	-42.0621	11.1807	40.5585	-117.136	-49.039	7.20174	27.079	-28.7891	-30.5421	11.1589	13.6045	-15.5266	-18.3642	-8.30114	43.4291	-3.18329	137.898	-117.136	-55.6746	-13.535
2.16715	3.2337	28.3371	-323.749	59.5223	22.4115	34.4206	-43.5776	-25.339	1.38679	-0.491978	12.9077	11.9732	37.1928	-91.9638	3.2337	-21.3189	-83.4501	-188.195	12.1204	0.642725	228.58	81.5222	39.7551	21.9365	0.80682	-2.05531	-357.718		6.02599	9.01574	3.83025	-1.62379	-185.183	-31.5399	-11.5653	-12.5138	5.34192	-3.39614	26.9647	25.8833	6.90706	14.2512	36.1908	1.64675	-21.3189	170.99	-185.183	-60.0881	12.8609
-1.37101	94.3213	49.3671	-370.071	107.714	-22.3897	24.5427	-36.9956	72.7843	45.0505	-10.4391	-0.529523	58.9266	92.827	190.18	94.3213	-23.1229	-49.3926	-293.22	56.6955	41.5129	250.543	15.1215	-14.4849	43.1101	11.2655	15	-419.882		-85.2843	87.8104	-4.68283	-73.7958	-304.451	-7.62581	-35.8209	-66.1187	51.0548	31.3035	37.0533	47.4751	39.711	54.7645	102.93	-65.9155	-23.1229	230.137	-304.451	-67.032	53.6405
7.65633	205.067	78.977	-444.266	169.642	-82.2966	12.4123	-14.3542	183.505	97.2067	-15.3215	-12.8393	113.668	150.761	191.244	205.067	-52.1573	4.07254	-425.552	109.538	94.802	286.317	-79.178	-66.9706	64.6113	32.8129	30	-493.051		-203.091	176.944	-9.31796	-169.096	-450.577	9.48839	-62.7402	-96.0461	110.879	64.3877	37.8321	77.1606	77.3569	95.5426	177.975	-146.113	-52.1573	309.609	-450.577	-82.8729	106.11
36.3123	307.489	114.066	-541.735	230.188	-146.384	-3.54497	-17.7796	334.16	146.322	-9.50638	-22.2178	162.408	194.333	209.02	307.489	-78.1126	74.7413	-550.759	158.247	151.06	332.01	-181.883	-121.118	81.735	51.4665	43.945	-559.352		-320.549	244.448	-6.01509	-268.713	-579.583	13.0348	-87.9345	-139.757	174.951	85.4626	25.609	109.165	110.89	127.038	238.388	-216.98	-78.1126	393.31	-579.583	-104.627	161.59
88.4854	370.3	150.137	-646.84	270.381	-200.646	-24.8568	-18.5691	466.886	179.186	6.87868	-21.22	191.422	217.577	195.957	370.3	-84.3896	153.946	-632.693	188.019	195.664	379.075	-266.357	-165.09	85.5852	60.504	63.9059	-601.979		-408.819	270.231	5.43011	-347.236	-650.305	-7.15985	-108.637	-169.566	228.236	89.434	0.809597	134.173	130.454	142.57	261.365	-259.592	-84.3896	458.062	-650.305	-132.93	207.858
162.327	374.831	185.161	-736.263	278.044	-229.732	-47.8884	-21.4318	499.127	184.696	28.4124	-66.7492	193.085	323.09	147.266	374.831	-94.5323	225.849	-651.138	187.188	212.999	416.561	-307.471	-190.793	80.0821	57.1583	68.0271	-611.809		-449.769	244.462	21.8201	-383.818	-647.736	-54.6123	-123.095	-177.486	232.489	75.8847	-33.5784	160.219	128.511	141.931	235.341	-266.387	-94.5323	482.015	-647.736	-165.162	233.29
242.974	321.472	230.241	-789.015	252.37	-229.82	-69.6872	-27.7549	461.528	157.475	49.1246	-43.0922	168.593	264.173	76.2452	321.472	-98.098	271.812	-615.768	152.692	194.115	435.294	-298.887	-194.99	70.0164	43.6536	62.7299	-588.988		-431.427	165.836	40.136	-371.935	-585.645	-128.526	-128.775	-164.554	195.015	58.3752	-71.4855	201.347	102.473	129.558	164.136	-239.537	-98.098	454.092	-585.645	-200.137	230.96
328.444	226.191	188.548	-795.66	203.754	-208.397	-93.2009	-37.7844	370.376	99.55	66.9268	-9.37509	126.552	104.728	38.9685	226.191	-55.1404	278.617	-548.202	91.2194	143.93	431.481	-254.289	-181.413	60.5454	23.0462	45.1098	-540.384		-366.38	49.7221	57.5307	-318.018	-491.685	-220.932	-128.079	-141.769	127.66	65.7357	-106.034	129.729	59.0579	108.818	75.8672	-190.542	-55.1404	377.923	-491.685	-235.409	201.084
349.849	112.593	134.898	-760.93	145.304	-176.257	-120.166	-50.4439	174.515	32.1205	82.7671	27.4998	78.1723	64.1525	55.2352	112.593	-24.5908	244.353	-474.407	22.8215	85.1021	407.004	-190.008	-156.574	53.0138	14.3488	10.2672	-476.046		-278.438	-30.5834	71.3071	-240.113	-396.825	-320.008	-126.198	-118.257	52.8021	92.0828	-130.852	122.209	13.9318	79.1372	14.2689	-134.21	-24.5908	268.474	-396.825	-269.077	149.855
1.61445	12.2709	119.938	-698.294	87.6291	-144.411	-146.055	-63.8493	-30.541	4.01316	93.5901	58.2052	31.8173	26.1336	80.0121	12.2709	23.478	178.132	-411.313	-4.80832	53.667	366.782	-122.434	-131.829	46.0153	19.7617	-30.2948	-404.904		-191.628	0.824188	80.2033	-149.441	-323.666	-411.44	-124.689	-99.3854	-10.4039	116.101	-141.745	110.437	4.307	38.7432	12.5322	-81.0071	23.478	144.826	-323.666	-298.728	85.3711
-65.756	-29.7884	68.3661	-622.503	39.1823	-119.657	-167.537	-75.9485	-137.966	18.1836	101.822	80.3849	-9.40326	16.0392	99.6419	-29.7884	84.7363	104.704	-366.309	3.02235	68.9412	316.385	-63.4769	-97.1822	39.455	25.4428	-74.8762	-333.867		-119.328	55.3684	86.0957	-66.8863	-277.304	-481.657	-120.813	-85.8395	-56.5091	132.37	-137.361	103.578	25.9676	-5.48656	40.6506	-37.8576	84.7363	23.796	-277.304	-322.048	13.8256
-74.388	-14.4656	76.32	-544.759	1.20678	-103.827	-181.288	-83.0392	-138.368	40.1997	109.257	93.1242	-45.3291	24.3432	114.821	-14.4656	156.26	35.0484	-339.594	13.203	96.1125	261.324	-18.8311	-61.5573	31.0058	29.1972	-124.972	-270.687		-66.2662	94.8233	90.8673	-2.45031	-254.426	-520.559	-111.309	-75.9709	-89.4569	141.888	-119.051	102.378	55.4929	-34.109	64.7032	-7.48729	156.26	-83.0507	-254.426	-336.752	-50.3091
-78.4395	12.9491	92.0259	-471.753	-27.2595	-95.0743	-185.125	-83.8092	-93.2273	64.3126	117.891	97.377	-71.5705	41.1215	130.763	12.9491	224.265	-18.851	-327.265	22.9409	122.61	206.864	11.0764	-21.4886	24.8852	32.5074	-172.429	-217.602		-31.1146	120.783	96.1131	42.9982	-248.831	-524.205	-94.1678	-67.1988	-112.209	147.126	-90.2566	106.967	86.8249	-27.6793	81.5919	11.2384	224.265	-136.272	-248.831	-340.945	-81.5463
-72.0982	36.7618	119.574	-406.783	-45.8535	-90.803	-178.666	-79.8039	-58.3744	89.8926	127.407	95.628	-78.6908	63.7565	153.655	36.7618	299.705	-43.3932	-323.712	36.5277	148.996	157.456	29.4461	13.8067	21.523	36.3758	-185.414	-174.986		-9.04121	137.073	103.159	72.1338	-252.511	-495.879	-69.0645	-57.3779	-122.856	151.387	-55.3311	116.781	118.876	0.560343	93.9928	21.5397	299.705	-113.931	-252.511	-333.477	-83.4524
-59.0106	57.3604	155.702	-350.906	-53.4605	-88.3915	-162.873	-70.3965	-34.4702	118.521	136.457	90.6398	-71.0542	91.9415	187.009	57.3604	372.537	-41.4342	-323.362	57.5324	177.453	116.299	41.1334	42.0393	22.8525	41.4124	-169.442	-140.75		5.44332	148.398	112.74	90.2321	-257.783	-444.552	-37.0867	-45.1281	-117.476	157.586	-18.3907	130.478	151.315	39.7669	105.972	27.2626	372.537	-79.7048	-257.783	-314.223	-67.9445
-36.7979	76.5973	209.096	-303.728	-52.1262	-85.4923	-139.225	-57.9746	-14.0706	150.897	147.934	84.4529	-55.8376	124.828	230.084	76.5973	431.306	-22.4527	-321.662	87.9514	210.189	86.6569	50.6115	62.4935	26.5067	49.0891	-148.39	-113.45		17.0235	158.621	125.215	103.668	-261.739	-381.138	0.326025	-29.4688	-94.7447	167.823	17.4306	146.554	184.572	82.7267	120.968	31.8579	431.306	-49.6401	-261.739	-284.191	-34.6467
-5.08505	95.8017	252.577	-263.928	-44.165	-79.9547	-109.356	-42.3281	6.2394	187.502	166.877	78.999	-36.6091	162.122	278.466	95.8017	515.899	1.08544	-315.63	126.98	248.701	68.8075	60.9825	76.0588	32.7839	59.5307	-124.895	-87.7654		29.2675	170.107	140.565	118.285	-258.702	-314.54	42.1045	-9.63741	-57.3411	183.131	50.499	163.731	219.583	126.088	140.852	37.8465	515.899	-18.8478	-258.702	-245.374	8.6514
33.9954	115.509	298.2	-229.775	-30.4099	-69.9687	-75.0523	-24.0341	27.8959	228.896	182.852	76.1792	-14.9704	203.079	332.464	115.509	604.655	23.6389	-304.122	172.213	293.315	61.6567	73.7318	84.6456	38.8634	72.431	-100.348	-62.5598		44.4031	183.915	158.601	137.886	-248.781	-249.644	87.2584	14.3448	-9.92322	203.302	80.4174	181.101	257.293	168.677	165.916	46.7527	604.655	14.5258	-248.781	-200.366	58.61
78.3988	135.651	339.501	-199.389	-11.7524	-54.3712	-38.2942	-3.80181	50.6847	275.617	200.722	76.2181	8.60223	247.12	391.097	135.651	648.52	45.0114	-287.375	221.482	343.127	62.9601	88.9801	90.1656	45.0059	85.8358	-75.2993	-36.5338		62.5361	200.117	179.003	164.171	-232.456	-188.308	133.879	41.5535	42.823	227.467	107.612	198.179	298.271	210.126	195.644	58.2909	648.52	51.6919	-232.456	-151.866	111.883
123.848	155.711	377.786	-171.103	11.0869	-32.8758	-1.13345	17.7987	73.8672	328.035	219.432	78.9286	34.2465	293.446	439.231	155.711	700.567	66.3375	-266.283	273.324	396.751	70.1668	106.208	93.7955	51.7009	101.678	-50.0509	-8.05961		83.8555	218.243	201.231	197.169	-210.831	-131.826	180.296	70.7072	96.7971	254.523	132.844	214.781	342.504	250.119	229.24	73.7352	700.567	92.8572	-210.831	-102.198	165.679
169.336	175.161	412.947	-143.801	37.2613	-6.19466	34.8657	40.5087	96.845	385.979	240.413	83.7734	61.5071	341.226	485.013	175.161	736.508	88.0003	-241.887	326.942	452.872	81.2256	124.639	96.5407	56.9388	119.328	-23.8997	23.2375		113.138	237.648	224.825	235.93	-184.981	-82.3761	225.434	100.623	148.8	283.415	156.695	230.931	389.4	288.246	265.78	91.401	736.508	137.423	-184.981	-52.9919	217.999
216.437	193.572	445.317	-116.731	65.9731	24.4003	68.9967	64.1357	119.192	448.641	263.961	90.177	90.373	389.382	529.512	193.572	767.746	110.924	-215.15	381.797	509.856	94.4441	143.85	99.3452	62.4802	137.68	2.00948	56.8112		150.276	257.666	249.381	278.982	-155.785	-42.1601	267.674	130.459	196.258	313.206	179.716	246.982	438.087	324.107	304.183	111.436	767.746	184.348	-155.785	-5.02311	267.675
266.302	210.717	472.67	-89.1329	96.6167	57.6431	101.211	88.3447	140.623	514.505	289.324	97.8479	120.733	436.874	573.944	210.717	810.878	135.127	-186.835	437.275	566.012	108.668	163.636	103.059	67.3973	156.801	28.9866	92.6176		190.873	277.668	274.633	324.475	-123.937	-10.8654	305.036	159.566	237.773	343.152	202.362	263.218	487.472	357.495	343.78	132.333	810.878	232.388	-123.937	41.6418	314.238
313.161	226.537	500.589	-60.3544	128.878	92.7796	131.847	112.943	161.116	581.468	317.757	106.535	152.435	482.733	619.22	226.537	837.87	160.228	-157.519	492.601	619.99	123.26	184.096	108.49	70.744	176.61	57.1015	129.949		234.671	297.142	300.627	370.414	-89.9505	15.8707	339.395	187.255	273.066	372.691	225.17	280.002	536.316	388.329	384.077	153.047	837.87	280.344	-89.9505	87.4471	357.591
359.037	240.912	528.141	-30.0344	162.509	129.417	161.274	137.534	180.898	647.198	339.947	116.047	185.012	526.127	665.74	240.912	866.099	186.058	-127.711	547.018	670.622	137.903	205.602	115.898	74.1732	194.926	85.5553	167.982		278.732	315.697	327.449	415.032	-54.4724	45.3878	370.825	212.855	302.392	401.411	248.748	297.535	583.345	416.791	424.685	174.458	866.099	327.267	-54.4724	133.181	397.826
404.351	253.498	555.313	1.96288	197.468	167.161	189.62	161.698	200.111	709.508	371.694	126.175	218.101	566.508	713.143	253.498	899.235	212.085	-97.8109	599.88	716.984	152.556	228.29	125.314	78.7492	215.268	103.859	206.101		322.395	333.02	355.329	456.981	-18.2513	84.5143	400.385	236.165	326.602	429.103	273.541	316.034	627.466	443.111	465.253	195.644	899.235	372.451	-18.2513	179.655	435.148
440.377	264.101	583.259	35.3491	233.29	205.274	216.767	185.16	218.842	766.635	400.833	136.78	251.187	603.679	760.325	264.101	910.322	237.808	-68.0926	650.643	758.415	167.465	252.405	136.619	83.5889	236.69	135.679	243.397		364.953	348.854	384.377	495.506	22.9716	136.21	428.411	257.599	351.423	455.803	299.86	335.492	667.907	467.671	505.392	216.361	910.322	415.491	22.9716	227.567	469.613
487.553	272.693	604.256	69.5763	269.736	242.865	242.332	207.827	237.349	817.435	429.851	147.877	283.72	637.859	803.624	272.693	946.493	262.786	-39.0419	698.91	794.549	182.849	278.196	149.676	89.3516	258.289	166.115	279.143		405.749	363.028	414.417	530.38	55.501	198.54	454.038	277.768	366.415	481.738	327.059	355.83	704.259	490.9	544.669	236.382	946.493	456.114	55.501	277.433	501.169
528.009	279.345	632.028	104.081	306.075	279.597	265.75	229.873	255.854	861.163	457.894	159.397	315.433	669.12	841.415	279.345	968.115	286.689	-11.2429	744.507	825.254	198.762	305.686	164.265	97.1664	279.962	194.792	313.098		444.129	375.55	445.099	561.834	85.9177	266.855	479.064	296.979	379.526	507.125	353.535	376.843	736.344	513.19	582.517	255.427	968.115	494.188	85.9177	329.527	529.764
565.652	284.372	661.652	138.403	342.26	315.777	286.598	251.623	274.81	897.558	485.137	171.257	344.827	698.413	875.925	284.372	984.738	308.853	14.907	787.462	850.803	215.236	334.999	180.601	105.224	301.599	232.952	345.451		479.561	386.642	475.799	590.236	114.019	337.374	499.444	315.092	391.188	532.117	376.999	398.262	764.039	534.748	618.434	273.361	984.738	529.709	114.019	383.841	555.321
603.231	288.254	689.841	172.305	377.498	351.922	304.816	273.081	294.488	926.828	511.279	183.425	371.889	725.645	907.122	288.254	1019.86	330.129	39.425	827.902	870.742	232.115	365.811	198.644	109.401	323.032	269.26	376.586		512.68	396.707	505.816	615.834	141.873	409.217	518.815	331.966	401.868	556.918	395.256	419.888	787.26	555.707	651.905	290.165	1019.86	562.762	141.873	439.928	577.831
638.562	291.523	716.553	205.688	412.002	388.024	320.685	294.246	315.156	949.534	534.574	195.815	396.308	751.266	934.136	291.523	1029.2	349.604	63.0007	865.854	886.381	249.203	397.647	218.003	114.446	344.042	303.742	406.758		543.067	406.221	534.49	639.04	168.705	483.483	535.359	347.893	412.156	581.76	407.38	441.321	806.103	576.193	682.936	305.944	1029.2	593.407	168.705	497.074	597.366
644.077	294.648	741.028	238.53	445.299	423.327	334.789	315.437	337.155	966.535	553.885	208.236	417.988	775.646	956.529	294.648	1053.35	368.185	86.596	901.24	898.712	266.344	429.96	238.421	120.338	364.597	335.827	436.006		569.769	415.61	561.392	661.414	194.767	560.35	550.402	363.414	422.734	606.842	413.94	462.307	820.892	596.264	711.664	320.925	1053.35	621.702	194.767	554.185	614.232
672.453	298.061	763.187	270.686	477.225	456.931	347.573	337.13	360.479	978.802	569.884	220.602	438.941	798.626	974.973	298.061	1077.31	385.534	110.841	933.833	908.306	283.116	462.334	259.448	126.494	384.595	365.086	464.279		593.865	425.318	586.436	681.382	223.248	636.969	564.57	379.171	434.319	632.259	417.038	482.767	832.144	615.906	738.418	335.456	1077.31	647.697	223.248	609.944	628.805
697.674	302.138	783.658	301.953	508.615	488.553	358.937	359.596	385.343	987.105	584.315	233.111	458.001	820.236	991.33	302.138	1086.51	402.582	136.046	963.476	915.021	299.359	494.85	280.58	134.379	403.939	391.489	491.916		616.125	435.753	609.891	699.788	252.898	708.697	577.978	395.803	447.524	658.012	419.592	502.685	840.514	635.106	763.594	349.949	1086.51	671.475	252.898	663.211	641.523
720.747	307.118	803.054	332.2	538.813	518.746	368.492	383.244	411.802	992.142	599.169	246.004	473.658	840.589	1007.81	307.118	1094.44	415.144	162.403	990.225	920.13	315.13	527.546	303.306	142.418	422.71	415.269	519.812		637.187	447.252	632.334	720.289	285.369	771.655	590.363	413.633	462.89	684.124	424.109	522.127	846.9	653.865	787.612	364.851	1094.44	693.169	285.369	713.151	652.811
741.672	313.142	822.101	361.395	568.305	548.096	376.014	408.16	439.7	994.704	615.571	259.625	487.728	859.778	1026.03	313.142	1103.26	426.707	190.224	1014.42	924.159	330.583	561.229	325.906	150.377	441.102	436.662	547.663		657.425	460.08	654.319	738.983	320.696	825.202	600.757	432.669	480.84	710.74	432.278	540.954	852.278	672.313	810.783	380.52	1103.26	712.966	320.696	759.483	663.095
766.379	320.32	841.663	389.447	597.354	576.632	381.924	433.743	468.883	995.626	632.75	274.456	500.788	877.992	1046.63	320.32	1112.41	438.269	219.929	1036.63	927.953	345.987	596.496	349.357	158.062	459.383	455.563	575.797		677.207	474.397	676.607	757.214	358.367	871.684	609.322	452.8	501.513	738.072	444.174	558.983	857.519	690.616	833.404	397.129	1112.41	731.106	358.367	802.486	672.822
789.282	328.692	862.387	416.195	626.448	603.87	387.355	459.515	499.36	995.802	649.291	290.797	512.004	895.446	1068.9	328.692	1125.08	449.432	251.423	1057.54	930.602	361.631	634.046	373.38	165.994	477.822	471.754	604.132		696.832	490.207	699.744	775.668	397.937	913.897	618.355	473.876	524.807	766.319	458.62	576.287	863.298	708.979	855.988	414.699	1125.08	747.906	397.937	842.944	682.503
809.433	338.244	884.445	441.234	655.618	629.548	393.44	486.933	531.39	996.061	664.543	308.794	522.125	912.461	1091.71	338.244	1134.48	459.394	284.051	1077.9	933.575	377.724	675.331	397.148	174.726	496.503	485.041	632.26		716.158	507.434	723.814	797.596	438.67	952.957	628.773	495.868	550.539	795.663	474.019	593.229	870.044	727.749	878.905	433.285	1134.48	763.704	438.67	881.931	692.576
873.672	349.145	907.62	464.106	684.706	654.266	400.699	511.095	564.965	997.033	678.945	328.523	530.867	929.226	1114.85	349.145	1144.33	469.357	316.922	1098.27	937.412	394.501	716.187	420.185	184.428	515.398	495.648	659.774		736.503	525.96	748.612	818.671	480.711	988.473	641.075	518.255	578.784	826.202	488.454	610.145	877.952	747.193	902.54	452.993	1144.33	778.958	480.711	920.352	703.471
848.531	361.61	931.593	484.787	713.518	679.317	408.907	537.691	600.495	998.982	693.145	350.097	537.662	946.48	1139.26	361.61	1157.6	479.319	349.449	1118.97	943.041	412.13	803.071	445.942	195.242	534.52	504.185	686.519		757.652	545.717	773.643	841.449	522.332	1021.11	655.196	540.491	609.353	857.974	501.451	627.366	887.131	767.353	926.904	473.748	1157.6	794.155	522.332	959.179	715.507
872.568	375.66	956.33	503.851	742.561	705.81	417.464	558.378	638.289	1002.1	707.452	373.654	545.311	964.092	1166.17	375.66	1177.84	488.881	381.621	1140.23	951.047	430.589	852.863	471.868	206.809	553.747	511.465	712.546		779.59	566.783	799.122	868.757	563.767	1054.03	668.721	562.329	642.346	890.905	513.308	645.338	897.612	788.279	952	495.451	1177.84	809.791	563.767	998.893	728.786
892.804	391.384	981.86	522.158	771.642	733.914	425.986	583.404	678.598	1006.47	721.448	399.131	553.44	982.75	1196.47	391.384	1197.77	498.444	413.82	1162.24	961.95	449.792	883.423	500.118	218.948	572.709	518.19	737.942		802.711	589.215	824.429	895.816	605.492	1092.15	682.369	583.849	678.164	924.897	525.537	664.393	909.387	810.004	977.825	518.078	1197.77	826.354	605.492	1039.64	743.325
914.69	409.012	1008.28	540.37	801.158	762.977	434.848	608.197	721.835	1012.27	734.323	426.572	561.469	1002.96	1230.19	409.012	1223.73	508.006	445.914	1185.12	976.13	469.688	955.964	528.825	231.299	591.393	524.68	762.654		827.184	612.918	849.477	923.876	647.883	1139.09	698.628	605.517	716.802	959.795	540.25	684.75	922.44	832.378	1004.51	541.613	1223.73	844.362	647.883	1081.5	759.086
937.107	428.634	1035.48	558.917	831.784	792.319	444.985	632.734	768.27	1019.82	746.645	456.371	568.986	1024.82	1266.37	428.634	1257.32	517.969	479.514	1208.84	993.701	490.318	1028.12	559.559	243.818	609.487	531.168	786.532		853.013	637.729	874.699	952.951	691.354	1194.6	718.865	627.67	758.694	995.376	559	706.526	936.678	855.2	1032.06	565.899	1257.32	864.348	691.354	1124.49	776.029
964.608	450.218	1063.47	578.096	864.02	821.9	457.237	656.971	818.071	1029.57	760.158	488.848	579.152	1048.68	1303.44	450.218	1283.09	527.3	515.072	1233.32	1014.66	511.81	1103.68	589.69	256.495	629.067	537.915	809.573		880.158	663.502	900.503	984.224	736.594	1254.74	740.994	650.245	803.843	1031.48	583.214	729.566	952.027	878.412	1060.45	590.642	1283.09	886.819	736.594	1168.68	794.191
995.558	473.821	1092.59	598.121	898.362	852.297	471.692	681.381	871.639	1042.03	775.725	524.074	591.2	1074.95	1339.79	473.821	1314.11	539.406	551.929	1258.53	1038.99	534.281	1180.68	620.573	271.01	649.18	545.115	832.119		908.464	690.126	927.354	1021.65	784.604	1314.43	766.064	673.078	855.352	1068.06	613.226	753.75	968.423	902.052	1089.48	615.58	1314.11	912.068	784.604	1214.12	813.682
1027.73	499.47	1123.34	619.252	935.691	884.099	487.595	706.58	928.34	1057.77	793.033	561.897	605.286	1102.68	1374.63	499.47	1348.35	552.447	590.908	1284.8	1066.6	557.897	1258.86	652.001	287.767	667.744	552.746	854.674		938.012	717.488	955.447	1065.34	836.23	1371.39	793.71	696.131	910.461	1105.09	648.656	779.024	985.824	926.046	1118.84	640.493	1348.35	940.237	836.23	1261.05	834.643
1063.69	527.022	1155.97	641.801	975.742	917.246	504.015	732.927	988.348	1077.33	811.987	601.963	620.944	1132.42	1408.26	527.022	1369.31	566.217	633.027	1312.78	1097.57	582.884	1336.92	683.345	306.452	687.797	560.542	878.018		968.941	745.539	984.622	1104.5	891.919	1426.63	820.634	719.781	967.822	1142.63	688.309	805.279	1004.37	950.325	1148.43	665.299	1369.31	971.436	891.919	1309.53	857.212
1102.7	556.294	1190.56	665.924	1019.24	951.323	520.572	760.696	1051.84	1101.08	832.71	643.987	639.276	1163.8	1442.01	556.294	1405.44	581.208	678.367	1343.13	1132.2	609.474	1414.26	714.869	326.693	706.203	568.38	901.917		1001.3	774.13	1014.45	1149.37	951.885	1482.97	845.646	744.437	1029.33	1180.82	730.027	832.318	1024.3	974.966	1178.13	690.221	1405.44	1005.74	951.885	1359.34	881.559
1144.56	587.084	1227.23	691.491	1065.55	986.05	537.731	790.339	1118.67	1129.32	855.091	687.541	659.418	1196.67	1477.51	587.084	1444.74	601.244	727.029	1376.16	1170.55	637.735	1491.52	746.378	348.592	725.33	576.283	926.038		1035.08	803.173	1044.24	1197.77	1016.27	1542.51	879.347	770.371	1094.87	1219.82	771.765	859.916	1045.8	1000.04	1207.99	715.838	1444.74	1043.2	1016.27	1410.46	907.79
1189.66	619.238	1266.05	718.403	1114.71	1021.51	556.479	822.068	1188.94	1162.55	878.199	732.098	682.486	1229.97	1516.13	619.238	1471.73	623.75	778.543	1411.68	1213.08	667.652	1568.83	778.302	372.395	746.361	584.606	950.11		1070.34	832.568	1073.44	1248.65	1085.14	1605.2	918.5	797.634	1169	1259.75	811.981	887.807	1068.96	1025.7	1238.16	742.835	1471.73	1083.83	1085.14	1462.72	936.043
1236.46	652.582	1307.03	746.874	1166.27	1057.92	577.612	855.696	1262.58	1201.3	901.029	777.353	708.483	1263.69	1558.53	652.582	1506.09	655.855	832.808	1449.24	1261.17	699.18	1646.13	810.54	398.516	767.51	594.045	975.01		1107.21	862.164	1101.67	1303.68	1158.48	1669.48	962.401	826.313	1243.07	1300.7	850.336	915.888	1093.76	1052.18	1269.13	771.74	1506.09	1127.76	1158.48	1516.02	966.575
1284.91	686.853	1350.13	777.286	1220.08	1095.35	601.291	890.899	1338.15	1246.02	923.981	823.263	737.412	1298.89	1604.99	686.853	1552.02	686.843	889.729	1488.45	1313.84	732.145	1723.91	846.163	427.152	789.374	605.285	1000.46		1146.02	891.932	1128.99	1362.99	1236.15	1734.33	1009.87	856.547	1322.27	1342.73	888.6	944.049	1120.11	1079.81	1301.43	802.846	1552.02	1175.17	1236.15	1570.54	999.641
1335.99	721.815	1395.02	809.864	1276.23	1133.64	627.133	927.323	1415.36	1297.14	948.361	869.631	768.835	1335.06	1655.92	721.815	1582.44	719.443	949.152	1529.11	1371.17	766.295	1802.67	884.184	457.506	812.155	618.814	1026.34		1186.95	921.839	1155.84	1427.81	1317.7	1799.59	1057.89	888.292	1404.03	1385.98	929.578	972.258	1147.86	1108.82	1335.67	836.143	1582.44	1226.11	1317.7	1626.59	1035.37
1390.32	757.327	1441.35	844.449	1332.14	1172.64	654.69	964.59	1493.04	1354.91	975.286	916.253	803.142	1372.87	1712.22	757.327	1627.76	753.95	1010.83	1571.24	1434.01	801.343	1882.92	923.807	488.19	836.031	634.823	1052.78		1230.23	951.85	1182.84	1493.25	1402.51	1866.05	1107.91	921.514	1488.1	1430.6	977.414	1000.38	1176.74	1139.28	1372.35	871.449	1627.76	1280.61	1402.51	1684.41	1073.88
1447.67	793.264	1488.33	880.588	1388.4	1212.38	683.958	1002.39	1570.68	1419.47	1004.82	962.96	840.521	1411.72	1774.83	793.264	1671.3	790.361	1074.31	1614.99	1504.42	836.998	1964.08	966.378	519.344	860.894	653.402	1079.79		1276.35	982.025	1210.65	1568.8	1489.94	1934.46	1164.21	956.26	1574.05	1476.72	1034.82	1028.2	1206.56	1171.15	1411.88	908.554	1671.3	1338.58	1489.94	1744.12	1115.42
1506.31	829.547	1535.11	917.865	1443.32	1253.19	715.462	1040.45	1648.35	1490.75	1035.08	1009.55	879.978	1453.05	1844.48	829.547	1721.1	828.711	1139.16	1660.54	1578.69	873.022	2045.98	1012.34	552.041	886.328	674.52	1107.86		1325.99	1012.5	1239.62	1646.76	1579.35	2004.76	1222.52	992.612	1661.56	1524.48	1102.13	1055.82	1237.11	1204.23	1454.69	947.31	1721.1	1399.75	1579.35	1805.97	1160.24
1565.68	866.16	1581.08	956.096	1497.52	1295.59	749.857	1078.52	1725.85	1568.45	1063.6	1055.71	922.064	1498.27	1921.14	866.16	1767.31	870.126	1205.13	1707.9	1657.82	909.388	2129.89	1061.55	585.211	911.997	698.176	1137.24		1379.85	1043.38	1269.71	1727.5	1670.27	2076.2	1284.03	1030.44	1750.36	1574.01	1177.35	1083.26	1268.06	1238.15	1500.86	987.67	1767.31	1463.79	1670.27	1870	1208.6
1630.74	903.24	1625.91	995.321	1551.07	1340.03	787.587	1116.41	1803.03	1651.98	1090	1100.78	967.095	1543.91	2003.86	903.24	1829.08	913.978	1272.14	1757.05	1742.13	946.098	2215.33	1113.29	618.366	937.713	724.312	1167.82		1438.54	1074.78	1300.66	1809.76	1762.45	2147.96	1350.85	1069.58	1840.18	1625.29	1256.46	1110.37	1299.05	1272.22	1550.25	1029.75	1829.08	1530.2	1762.45	1936.03	1260.79
1696.38	941.096	1669.46	1035.75	1603.85	1386.7	828.833	1153.85	1879.69	1740.56	1116.09	1144.15	1014.33	1590.62	2090.63	941.096	1880.83	960.198	1339.98	1807.99	1831.7	983.23	2301.35	1167.48	653.75	963.275	752.694	1199.78		1502.75	1107.01	1332.32	1892.17	1855.56	2219.85	1419.09	1109.72	1930.97	1678.21	1336.49	1136.8	1329.92	1305.77	1602.48	1073.9	1880.83	1598.37	1855.56	2004.43	1317
1763.46	980.085	1711.19	1077.61	1654.67	1435.59	873.509	1190.46	1955.35	1833.25	1144.3	1185.34	1063.08	1639.05	2179.31	980.085	1938.68	1008.57	1407.99	1860.73	1926.3	1020.87	2387.08	1225.44	693.317	988.249	782.954	1232.94		1572.95	1140.6	1362.66	1974.84	1948.85	2292.56	1488.16	1150.6	2022.26	1732.53	1414.6	1162.2	1360.76	1338.23	1657.37	1120.45	1938.68	1667.65	1948.85	2075.55	1377.29
1834.16	1020.37	1750.54	1121.01	1703.52	1486.6	921.296	1228.2	2029.22	1929.2	1175.3	1223.84	1115.74	1687.89	2268.09	1020.37	1999.72	1058.78	1477	1915.14	2025.73	1058.96	2472.44	1284.85	734.532	1012.07	814.831	1266.75		1649.53	1175.99	1391.15	2057.59	2041.16	2367.13	1561.7	1192.05	2113.46	1787.98	1489.17	1186.09	1391.51	1369.01	1714.57	1169.64	1999.72	1737.41	2041.16	2149.84	1441.69
1906.73	1062.15	1786.93	1165.77	1750.23	1539.71	973.376	1263.54	2100.51	2027.78	1207.51	1259.05	1171.4	1737.27	2355.48	1062.15	2072.48	1110.17	1545.05	1970.8	2129.92	1097.27	2555.56	1345.2	773.439	1034.39	848.188	1300.67		1732.44	1213.49	1417.27	2139.16	2131.33	2443.77	1639.68	1234.08	2203.87	1844.18	1559.55	1207.85	1422.01	1397.58	1773.74	1221.45	2072.48	1807.1	2131.33	2227.48	1510.19
1980.49	1105.5	1819.89	1211.4	1794.9	1594.79	1029.59	1295.94	2168.37	2128.23	1238.61	1290.17	1227.19	1785.37	2440.83	1105.5	2133.56	1161.82	1611.66	2027.04	2237.17	1135.79	2634.89	1407.71	819.51	1054.95	883.08	1334.12		1820.97	1253.06	1440.79	2217.7	2218.34	2521.35	1721.67	1276.45	2292.54	1900.57	1625.61	1226.86	1451.93	1423.69	1834.32	1275.72	2133.56	1876.24	2218.34	2308.26	1582.47
2054.14	1150.46	1849.13	1257.17	1835.83	1651.43	1090.04	1325.45	2231.9	2229.69	1267.46	1316.55	1284.41	1831.36	2522.45	1150.46	2209.68	1212.42	1676.26	2083.12	2349.23	1174.57	2710.15	1470.51	857.441	1073.3	919.603	1366.47		1913.73	1294.46	1461.68	2296.11	2301.31	2599.11	1807.76	1318.81	2378.37	1956.48	1688.91	1242.62	1481.02	1447.41	1895.88	1331.99	2209.68	1944.33	2301.31	2391.5	1657.92
2123.46	1196.82	1874.6	1302.26	1872.86	1708.72	1155.5	1352.34	2290.23	2331.37	1294.87	1337.6	1343.76	1875.56	2599.41	1196.82	2281.18	1261.34	1738.23	2138.04	2466.44	1213.45	2779.16	1533.93	882.602	1088.52	957.787	1396.95		2008.96	1337.22	1480.1	2374.49	2379.39	2676.66	1894.57	1360.53	2459.99	2011.2	1750.38	1254.83	1509.14	1468.89	1957.9	1389.75	2281.18	2010.76	2379.39	2475.97	1735.59
2192.96	1244.28	1896.13	1345.93	1906.46	1765.2	1224.3	1376.97	2342.55	2432.41	1321.89	1352.74	1400.89	1916.18	2671.13	1244.28	2340.69	1309.09	1796.99	2190.58	2580.24	1252.2	2842.77	1596.4	911.351	1099.57	997.681	1424.65		2104.63	1380.73	1495.91	2450.87	2451.56	2755.74	1983.67	1400.66	2535.92	2064.03	1810.19	1263.21	1536.36	1488.98	2019.79	1448.45	2340.69	2074.9	2451.56	2560.22	1814.1
2257.31	1292.29	1913.14	1387.58	1934.18	1819.27	1295.3	1399.82	2388.53	2531.68	1347.78	1361.4	1457.4	1952.24	2736.79	1292.29	2399.31	1354.86	1852.15	2239.8	2693.68	1290.52	2896.21	1657.66	944.415	1105.71	1039.29	1448.65		2198.76	1424.17	1508.58	2521.63	2511.95	2838.89	2075.6	1438.1	2604.44	2114.18	1867.8	1267.35	1562.89	1506.93	2080.92	1507.33	2399.31	2136.03	2511.95	2642.93	1891.79
2314.13	1340.07	1924.66	1426.52	1956.18	1869.58	1367.23	1423.9	2428.08	2627.75	1370.88	1363.13	1513.26	1981.56	2796.07	1340.07	2455.56	1397.85	1903.71	2285.14	2802.78	1327.84	2939.83	1716.85	975.344	1106.56	1082.48	1467.96		2289.26	1466.46	1517.1	2595.87	2558.74	2927.65	2168.51	1471.9	2663.95	2160.76	1921.68	1267.03	1588.82	1520.65	2140.62	1565.37	2455.56	2193.11	2558.74	2722.52	1966.94
2366.11	1386.51	1929.37	1461.96	1972.67	1915.22	1437.88	1451.7	2461.27	2719.04	1389.95	1357.39	1566.35	2003.22	2847.79	1386.51	2494.83	1437.06	1951.44	2326.07	2908.74	1363.3	2975.61	1773.04	1001.51	1102.06	1126.85	1482.05		2373.95	1506.35	1520.12	2663.69	2603.97	3020.74	2260.64	1501.27	2712.83	2202.74	1970.79	1262.11	1613.66	1529.55	2198.21	1621.09	2494.83	2244.86	2603.97	2798.37	2037.7
2408.55	1430.12	1925.78	1493.19	1981.53	1955.47	1504.41	1484	2488.19	2803.75	1404.12	1343.38	1616.49	2014.95	2889.36	1430.12	2527.33	1472.46	1997.64	2361.88	3007.03	1395.91	2999.84	1825.91	1034.38	1092.03	1171.79	1488.63		2451.14	1542.37	1516.25	2726.66	2637.27	3113.82	2347.54	1525.59	2749.76	2238.98	2013.49	1252.39	1636.36	1533.1	2252.68	1672.93	2527.33	2289.76	2637.27	2869.78	2102.3
2441.6	1469.12	1912.31	1519.83	1982.33	1989.45	1564.51	1511.78	2508.42	2879.68	1412.14	1320.19	1660.26	2016.6	2917.73	1469.12	2548.4	1504.79	2040.64	2391.64	3090.75	1424.42	3012.72	1876.73	1043.78	1076.15	1216.37	1490.18		2519.38	1573	1504.12	2781.97	2656.99	3201.37	2425.92	1544.15	2773.58	2268.34	2047.98	1237.44	1655.4	1530.55	2302.72	1719.21	2548.4	2325.96	2656.99	2935.95	2159.11
2464.82	1501.65	1887.43	1541.92	1973.4	2015.83	1615.96	1533.92	2521.29	2944.14	1412.67	1286.88	1701.29	2008.45	2929.8	1501.65	2558.95	1530.15	2076.76	2414.21	3159.69	1447.29	3012.95	1919.36	1073.42	1054.26	1258.96	1486.13		2577.11	1596.64	1482.68	2829.36	2661.14	3278.76	2493.72	1556.02	2783.04	2289.57	2072.82	1216.7	1668.83	1520.89	2346.35	1758.26	2558.95	2351.41	2661.14	2995.95	2206.49
2479.25	1525.81	1849.88	1559.82	1953.55	2032.79	1657.44	1544.61	2525.81	2994.01	1404.36	1242.98	1733.84	1984.29	2923	1525.81	2551.74	1545.79	2104.94	2427.9	3215.38	1462.81	2999.58	1954.51	1083.45	1026.32	1297.42	1476.89		2622.17	1611.59	1451.17	2861.62	2647.92	3342.95	2548.99	1560.23	2776.44	2301.28	2086.39	1189.66	1674.5	1502.74	2381.3	1788.36	2551.74	2363.93	2647.92	3048.32	2242.52
2474.51	1539.91	1798.73	1574.2	1921.62	2037.99	1687.47	1544.11	2520.43	3025.76	1385.89	1188.34	1754.63	1946.05	2893.42	1539.91	2533.41	1549.51	2120.04	2430.27	3248.34	1469.11	2970.56	1980.38	1088.43	992.35	1329.28	1462.68		2651.77	1616.04	1409.31	2871.64	2615.6	3392.08	2595.69	1555.7	2751.81	2301.8	2088.56	1155.68	1670.16	1474.41	2404.87	1807.69	2533.41	2361.46	2615.6	3090.97	2265.15
2449.71	1542.25	1733.69	1576.13	1875.66	2028.58	1702.02	1530.46	2502.68	3035.7	1356.62	1123.16	1760.61	1893.12	2836.19	1542.25	2489.99	1539.45	2118.92	2418.54	3254.28	1464.29	2927.91	1997.63	1077.63	952.103	1352	1441.88		2662.78	1608.15	1357.29	2861.04	2562.16	3424.78	2628.48	1540.85	2707.29	2289.08	2078.35	1114.33	1653.63	1434.35	2414.25	1814.28	2489.99	2342.17	2562.16	3121.71	2272.19
2400.81	1531.04	1655.09	1568.84	1814.58	2001.07	1698.37	1506.15	2469.09	3020.19	1316.98	1048.22	1751.58	1822.47	2746.8	1531.04	2437.73	1511.54	2097.9	2389.89	3231.72	1446.73	2857.37	2001.79	1056.37	905.082	1362.96	1417.61		2651.61	1586.05	1295.45	2828.53	2484.77	3439.49	2649.73	1513.96	2640.91	2260.73	2054.88	1065.5	1622.67	1381.32	2406.51	1805.82	2437.73	2304.46	2484.77	3138.01	2261.19
2326.51	1504.3	1563.74	1547.92	1736.73	1951.54	1673.59	1467.84	2415.81	2976.05	1267.11	964.953	1725.01	1731.8	2621.55	1504.3	2338.28	1464.94	2053.47	2341.42	3169.23	1415.3	2760.33	1990.04	1042.43	851.06	1359.57	1388.56		2614.65	1548.03	1224.57	2771.19	2380.28	3435.27	2648.12	1473.33	2550.98	2214.37	2017.74	1009.66	1575.14	1314.59	2378.84	1779.78	2338.28	2247.2	2380.28	3136.9	2229.65
2222.49	1460.22	1460.59	1512.1	1641.85	1876.4	1627.09	1413.48	2338.67	2900.83	1206.56	875.426	1674.97	1624.84	2458.61	1460.22	2207.51	1399.2	1984.31	2270.14	3064.26	1369.19	2636.48	1962.89	1002.72	790.352	1339.48	1356.57		2548.6	1492.8	1145.6	2667.59	2245.64	3411.77	2627.14	1417.59	2436.21	2148.12	1967.12	947.865	1509.22	1234.32	2328.61	1733.66	2207.51	2169.86	2245.64	3115.16	2175.35
2085.45	1397.87	1346.81	1461.03	1529.33	1773.32	1560.22	1344.63	2233.8	2793	1135.43	782.171	1602.75	1500.76	2259.26	1397.87	2043.92	1314.27	1887.72	2173.45	2916.61	1308.2	2484.34	1917	964.81	723.867	1300.92	1317.82		2451.07	1419.65	1059.77	2538.29	2080.21	3368.32	2579.83	1345.7	2296.43	2060.97	1904.94	881.498	1423.92	1142.01	2253.5	1665.57	2043.92	2072.75	2080.21	3069.9	2096.76
1919.09	1317.6	1224.26	1395.37	1400.5	1641.88	1476.36	1263.46	2098.37	2652.2	1055.12	687.842	1509.36	1361.4	2028.59	1317.6	1873.58	1213.34	1764.68	2050	2728.29	1232.87	2301.93	1854.24	908.307	653.037	1243.12	1268.36		2321.1	1328.62	968.55	2372.24	1884.07	3303.1	2512.78	1257.24	2132.65	1953.15	1832.65	812.138	1319.41	1040.63	2151.85	1574.69	1873.58	1956.95	1884.07	2998.26	1993.7
1719.88	1221.1	1096.23	1316.9	1258.77	1484.06	1380.98	1172.78	1931.53	2479.61	967.956	594.68	1391.65	1210.89	1775.8	1221.1	1664.96	1099.05	1619.67	1900.28	2504.37	1144.24	2093.98	1772.67	838.782	579.422	1166.39	1209.42		2159.81	1220.57	873.923	2175.21	1660.46	3212.32	2423.02	1152.69	1947.68	1826.07	1751.21	741.36	1197.53	934.477	2023.33	1461.61	1664.96	1824.48	1660.46	2897.78	1867.87
1502.09	1108.28	966.842	1228.73	1107.67	1304.5	1281.9	1075.6	1735.3	2278.07	875.386	504.564	1257.91	1054.12	1513.38	1108.28	1430.06	979.323	1454.72	1727.06	2253.66	1044.09	1865.48	1668.03	758.724	504.949	1072.53	1140.39		1970.59	1097.49	778.37	1954.94	1415.94	3090.89	2311.07	1034.09	1746.44	1682.55	1660.2	670.471	1061.8	828.853	1869.63	1328.49	1430.06	1678.32	1415.94	2766.35	1722.98
1278.71	992.462	840.075	1134.95	952.817	1110.26	1188.63	975.582	1515.38	2052.14	777.393	418.928	1108.86	897.614	1255.24	992.462	1199.08	856.943	1277.38	1535.66	1988.04	935.427	1622.82	1543.14	675.608	431.75	964.679	1059.07		1759.35	962.525	684.292	1714.28	1163.27	2934.22	2174.75	905.232	1535.7	1526.58	1556.57	600.259	917.351	729.358	1694.49	1178.83	1199.08	1522.19	1163.27	2602.67	1564.43
1059.43	868.408	719.396	1040.1	800.39	910.948	1111.18	875.638	1280.93	1808.25	674.821	338.774	952.212	747.105	1014.55	868.408	978.371	737.641	1095.96	1333.47	1720.73	822.133	1372.64	1399.79	581.867	362.056	847.345	967.677		1534.37	820.061	594.044	1468.14	918.19	2740.69	2029.07	771.351	1322.46	1362.77	1435.67	531.145	770.423	640.81	1503.96	1017.22	978.371	1360.4	918.19	2406.68	1398.79
856.382	744.055	608.214	947.796	656.499	717.652	1002.86	783.465	1043.27	1554.62	569.81	264.97	797.492	607.403	801.865	744.055	739.017	647.298	919.162	1129.08	1464.32	708.73	1126.44	1241.15	503.778	297.985	726.225	869.538		1305.28	675.454	509.321	1229.79	692.7	2511.18	1872.88	638.311	1114.11	1195.82	1291.38	463.584	627.818	565.868	1305.48	849.423	739.017	1197.62	692.7	2180.18	1232.59
681.312	623.108	509.067	859.455	526.189	541.114	842.174	699.967	814.679	1300.77	469.792	198.784	648.893	482.921	623.47	623.108	528.691	565.529	754.938	931.132	1228.94	599.967	893.585	1069.9	422.035	240.886	607.36	767.133		1082.09	534.716	431.115	1003.4	495.333	2249.15	1710.95	511.738	918.273	1029.9	1120.56	398.231	496.01	503.924	1107.66	682.243	528.691	1038.52	495.333	1927.37	1071.49
538.015	508.637	423.476	774.18	413.459	389.641	700.278	623.132	606.58	1056.5	378.439	141.457	511.246	375.501	480.223	508.637	413.402	482.577	609.596	747.208	1020.98	499.697	681.763	892.125	347.773	191.183	495.894	665.392		873.681	403.774	359.559	802.197	333.814	1960.33	1550.87	396.434	740.699	868.364	927.293	336.557	379.981	450.303	918.696	522.806	413.402	887.071	333.814	1655.42	919.707
422.976	402.98	350.908	689.48	320.021	267.16	578.295	552.261	427.717	830.713	293.862	93.3087	393.028	285.401	368.085	402.98	282.549	401.524	486.535	583.059	842.23	410.453	497.369	716.979	280.765	148.541	395.194	567.886		686.993	287.728	293.873	626.879	209.002	1652.47	1393.42	296.021	584.794	713.753	725.896	280.426	282.435	396.82	745	377.869	282.549	745.973	209.002	1373.78	779.567
328.511	307.944	289.406	602.081	245.044	173.43	474.119	486.872	282.911	630.102	217.47	54.9453	293.347	211.189	280.303	307.944	195.173	329.672	385.733	441.753	689.759	333.515	343.787	543.718	220.052	112.217	306.173	478.759		525.754	190.339	232.795	479.793	118.282	1335.03	1240.41	212.573	450.965	568.132	538.432	231.708	203.818	334.705	590.08	253.129	195.173	616.723	118.282	1094.29	651.111
249.529	225.001	237.866	509.479	185.887	104.803	383.374	426.374	173.072	458.314	150.62	26.1367	210.953	150.472	209.861	225.001	161.799	265.167	305.562	323.493	557.237	268.96	221.871	440.915	167.733	82.3185	227.381	401.299		390.498	113.498	175.796	355.77	55.3069	1017.86	1091.28	146.237	337.544	433.467	416.49	191.791	142.707	259.483	454.951	152.099	161.799	500.564	55.3069	828.859	532.405
181.4	154.907	193.982	411.97	139.345	56.3107	300.58	370.368	102.117	315.855	95.5405	8.64869	143.777	100.549	150.836	154.907	99.9903	200.239	242.944	226.541	436.668	216.234	129.689	322.372	124.432	49.6212	160.735	337.91		279.06	57.0746	123.784	250.974	13.3927	711.886	941.479	96.0986	241.916	311.857	326.685	160.728	96.389	174.656	338.6	75.6251	99.9903	399.21	13.3927	589.101	420.915
119.314	97.7	156.238	314.508	103.176	23.608	221.697	319.388	57.5401	200.895	53.7871	1.62846	90.5286	59.7985	99.3589	97.7	70.4061	132.612	193.916	148.745	322.069	174.872	63.5138	162.258	91.3586	62.9949	104.94	289.559		188.01	19.1468	77.7899	161.965	-12.5125	426.1	788.382	59.9545	161.707	205.411	230.627	137.42	61.6725	90.2905	239.203	22.5965	70.4061	314.71	-12.5125	382.882	315.18
63.8283	52.7688	122.926	221.633	76.1869	1.10605	145.76	274.906	25.2557	110.837	25.5171	-11.3432	49.7105	27.6989	53.8298	52.7688	56.6676	66.1585	155.488	86.3124	211.895	144.242	18.9979	93.2648	68.4216	47.2808	59.33	255.567		114.49	-3.49976	39.5871	89.0526	-25.8249	174.013	631.118	35.6548	95.7199	115.95	140.109	119.588	35.8004	17.6148	155.329	-8.52529	56.6676	248.657	-25.8249	216.212	216.148
16.4828	19.124	94.5306	140.179	57.9271	-14.4913	75.1568	239.12	1.23632	43.3516	8.50823	-12.0154	19.5502	4.30813	14.4019	19.124	13.3757	7.33362	124.918	55.1243	109.496	123.413	-7.94415	39.4541	52.1686	11.3472	23.9369	233.651		57.0944	-14.7737	11.1632	33.2305	-29.1055	-32.5914	472.89	18.4784	43.6063	44.8491	59.6955	104.674	16.8053	-35.9823	86.913	-22.8908	13.3757	201.479	-29.1055	87.6	127.454
-20.0909	-2.55932	71.9366	77.5615	47.7719	-24.5167	15.2677	213.98	-16.194	-3.31802	-0.333405	-10.3762	-1.53512	-10.8456	-17.2475	-2.55932	6.48886	-38.4699	100.263	21.1586	22.5883	111.408	-22.1868	9.94044	41.7934	0.447664	-0.926435	220.235		15.652	-18.5136	-6.43011	-5.48761	-25.4223	-169.467	321.574	6.41337	5.92296	-6.68055	22.1359	91.0527	3.48061	-70.207	35.3045	-25.8123	6.48886	172.333	-25.4223	-2.78139	54.4786
-44.2795	-8.27907	55.3755	35.8558	44.3062	-29.5613	-29.7343	199.804	-27.896	-31.6947	-3.78529	-6.82844	-15.2515	-23.456	-39.6206	-8.27907	38.3059	-69.6149	80.4447	-14.8115	-42.7899	106.727	-27.4628	-10.6875	33.0195	-15.333	-16.1009	0		-10.6481	-17.7601	-14.6111	-28.0384	-18.3605	-223.937	184.914	-1.40209	-19.8425	-39.5863	4.5904	78.6523	-5.01628	0	0.818037	-22.1809	38.3059	158.46	-18.3605	-65.7318	0.248163
[truncated: 7 more columns]
